# Supplementary material for: Correlates of condom use among female sex workers in The Gambia: results of a cross-sectional survey
Source: PeerJ. 2015 Aug 6;3:e1076. doi: 10.7717/peerj.1076 (PMC4540013; doi:10.7717/peerj.1076)
Supplement: Supplemental Information 1 [file peerj-03-1076-s001.xlsx]

## Sheet: Sheet1
q1_01	q1_03	q1_07	q1_10	q1_10a	q1_13	q2_06	q2_07	q2_13	q2_15	q2_16	q2_17	q2_20a	q3_02	q3_03	q3_04	q3_09	q3_10	q4_06	q4_07c	q4_08b	q4_11a	q4_13b	q4_14b	q4_15b	q4_17a	q4_19a	q4_19b	q4_20a	q4_20b	q4_21	q4_22a	q6_04	q6_05	q6_06a	q6_07	q6_08a	q6_09a	q6_09b	q6_09c	q6_09d	q6_09e	q6_10a	q6_10b	q6_10c	q6_11	q6_12a	q6_12b	q6_13a	q6_14a
32	Completed secondary or high school	Rural Gambia	Relatives	66	4	No	Yes	No	No	No	No	No	No	No	No	Yes	Always	No	Not applicable	Not applicable	Not recorded	Not applicable	Always	Not applicable	Not recorded	Not applicable	Not applicable	Not applicable	Not applicable	Not applicable	Not applicable	Yes	No	No	Yes, once	No	Very easy access	Get all of them for free	Not Recorded	Don’t know	No	Yes	Very easy access	Water-based lubricant	Not at all worried	Yes	Peer Educator/workshop	Yes	Yes
38	Completed secondary or high school	Rural Gambia	Colleague(s)	66	3	No	No	No	No	No	No	Not recorded	No	No	No	No	Always	No	Not Recorded	Not Recorded	Yes	Not Recorded	Not Recorded	Not Recorded	Not recorded	Not Recorded	Not recorded	Not Recorded	Not recorded	Not Recorded	Not recorded	No	No	Not recorded	Yes, once	Not recorded	Very easy access	Not applicable	Not Recorded	Not Recorded	Not recorded	Yes	Very easy access	Petroleum jelly or Vaseline	Little worried	Yes	Peer Educator/workshop	Not recorded	Not recorded
29	Some Primary School	Foreign country	No one/ lives alone	66	77	Yes	No	No	No	No	No	No Response	No	No	No	Yes	Always	No	Never	Always	Yes	Not applicable	Always	Never	Yes	Always	No	Always	No	Always	Yes	No	No	No	Yes, once	No	Very easy access	Get all of them for free	NASO	Don’t know	No Response	No Response	No Access	Not applicable	Not at all worried	No	No information	No	Yes
36	Never attended school	Rural Gambia	Relatives	66	3	Yes	No	No	No	No	No	No	No	Yes	No	No	Almost always	No	Always	Not applicable	Yes	Not applicable	Not applicable	Not applicable	Yes	Never	Not applicable	Never	No	Never	No	Yes	No	No	No	No	Very easy access	Get all of them for free	NASO	28	Yes	Don’t know	Don’t know	Don’t know	Somewhat worried	Yes	Peer Educator/workshop	Yes	Yes
25	Some Primary School	Rural Gambia	No one/ lives alone	66	88	Yes	No	No	No	No	No	No	No	No	Yes	No	Always	Yes	Not Recorded	Not Recorded	Yes	Not Recorded	Not Recorded	Not Recorded	Not recorded	Not Recorded	Not recorded	Not Recorded	Not recorded	Not Recorded	Not recorded	Yes	No	Not recorded	Yes, more than once	Not recorded	Very easy access	Get all of them for free	NASO	No Response	Yes	Yes	Very easy access	Body creams/fatty creams	Not at all worried	Yes	Peer Educator/workshop	Yes	Yes
28	Never attended school	Urban Gambia	Friend(s)	66	0	Yes	No	Yes	No	Yes	No	Yes	No	No	Yes	Yes	Sometimes	Yes	Not applicable	Not applicable	Not recorded	Not applicable	Not applicable	Not applicable	Yes	Never	No Response	Never	No Response	Not applicable	No	No	No	No	Yes, once	Not recorded	Very easy access	Both	NASO	28	Yes	No	Not applicable	Not applicable	Very worried	Yes	Peer Educator/workshop	Yes	Yes
30	No Response	Urban Gambia	No one/ lives alone	66	88	Yes	No	Yes	Yes	No	Yes	Not recorded	No	No	Yes	Yes	Always	Yes	Not Recorded	Not Recorded	Yes	Not Recorded	Not Recorded	Not Recorded	No Response	Not Recorded	Not recorded	Not Recorded	Not recorded	Not Recorded	Not recorded	Yes	No	Not recorded	Yes, once	Not recorded	Very easy access	Not applicable	Not Recorded	Not Recorded	Not recorded	Yes	Very easy access	Petroleum jelly or Vaseline	Not at all worried	Not recorded	Not Recorded	Yes	Yes
24	Some secondary or high School	Urban Gambia	Colleague(s)	66	0	No	No	No	No	No	No	No	No	No	No	Yes	Always	No	Most of the time	Always	Yes	Not applicable	Always	Always	Yes	Always	No	Always	No	Always	Yes	No	No	No	No	No	Very easy access	Get all of them for free	NASO	Don’t know	Yes	No	No Response	Don’t know	Very worried	No	Not applicable	Yes	Yes
38	Some secondary or high School	Rural Gambia	Relatives	66	2	No	No	No	Yes	No	No	No	No	No	Yes	Yes	Always	No	Always	Always	Yes	Sometimes	Never	Always	Yes	Not applicable	Not applicable	Not applicable	Not applicable	Not applicable	Not applicable	Yes	No	No	Yes, more than once	No	Very easy access	Get all of them for free	NASO	Don’t know	Yes	No	Not applicable	Not applicable	Not at all worried	Yes	Health Facility/ Doctor/ Hospital	Yes	Yes
33	Don’t know	Foreign country	No one/ lives alone	66	2	No	No	Yes	Yes	Yes	No	No	No	No	No	No	Always	No	Always	Not applicable	Yes	Sometimes	Not applicable	Not applicable	Yes	Always	Yes	Never	No Response	Never	Yes	Not recorded	No	No	No	No	Somewhat easy access	Both	Other	Don’t know	Yes	Yes	Very easy access	Body creams/fatty creams	Somewhat worried	No	Not applicable	No	No
26	Completed secondary or high school	Urban Gambia	No one/ lives alone	66	3	Yes	No	Yes	No	Yes	No	No	No	No	No	Yes	Always	Yes	Always	Not applicable	Yes	Not applicable	Not applicable	Not applicable	Yes	Not applicable	Not applicable	Not applicable	Not applicable	Not applicable	Not applicable	No	No	No	Yes, once	No	Very easy access	Get all of them for free	NASO	21	Yes	No	Not applicable	Not applicable	Very worried	Yes	Peer Educator/workshop	Yes	Yes
32	Completed Primary	Urban Gambia	Relatives	66	1	Yes	No	No	No	No	No	No	Yes	Yes	No	No	Always	No	Always	Not applicable	No	Not applicable	Never	Not applicable	Yes	Not applicable	Not applicable	Not applicable	Not applicable	Not applicable	Not applicable	No	No	No	No	No	Very easy access	Get all of them for free	FSW	Don’t know	Yes	No	Not applicable	Not applicable	Very worried	No	Not applicable	No	No
23	Some secondary or high School	Urban Gambia	Relatives	66	0	No	No	No	No	No	No	No	Yes	Yes	Yes	Yes	Sometimes	No	Not Recorded	Not Recorded	No	Never	Never	Don’t know	No	Don’t know	Not recorded	Don’t know	No	Never	No	Yes	No	No	Yes, once	No	Not applicable	Get all of them for free	NASO	Don’t know	Don’t know	No	Not applicable	Not applicable	Not at all worried	No	Not applicable	No	Yes
33	Some secondary or high School	Foreign country	No one/ lives alone	66	88	No	No	Yes	No	Yes	Yes	Yes	No	No	No	No	Always	No	Not Recorded	Not Recorded	Not recorded	Not Recorded	Not Recorded	Sometimes	Yes	Not Recorded	Not recorded	Not Recorded	Not recorded	Not Recorded	Not recorded	No	No	Not recorded	No	Not recorded	Somewhat easy access	Not applicable	Not Recorded	Not Recorded	Not recorded	Yes	Very easy access	Petroleum jelly or Vaseline	Not at all worried	Yes	Peer Educator/workshop	Not recorded	Not recorded
21	Some Primary School	Foreign country	Friend(s)	2	1	Yes	No	Yes	No	Yes	No	Yes	No	Yes	No	No	Always	Yes	Always	No Response	Yes	Not applicable	Not applicable	Not applicable	Yes	Not applicable	Not applicable	Not applicable	Not applicable	Not applicable	Not applicable	Yes	No	No	Yes, once	No	Difficult or little access	Buy all of them	Not Recorded	56	Yes	No	Not applicable	Not applicable	Somewhat worried	No	Not applicable	No	No
21	Some secondary or high School	Rural Gambia	Sexual partner	3	2	No	No	No	Yes	No	No	No	Yes	Yes	No	Yes	Always	No	Always	Not applicable	Yes	Not applicable	Never	Never	Yes	Not applicable	Not applicable	Not applicable	Not applicable	Not applicable	Not applicable	Yes	No	No	Yes, once	No	Very easy access	Get all of them for free	NASO	Don’t know	Yes	Yes	Somewhat easy access	Petroleum jelly or Vaseline	Very worried	Yes	Friends	No	No
21	Never attended school	Foreign country	Friend(s)	66	1	Yes	Yes	Yes	Yes	No	No	Not recorded	No	Yes	No	No	Always	Yes	Not Recorded	Not Recorded	No	Not Recorded	Not Recorded	Not Recorded	Yes	Not Recorded	Not recorded	Not Recorded	Not recorded	Not Recorded	Not recorded	No	No	Not recorded	Yes, once	Not recorded	Somewhat easy access	Not applicable	Not Recorded	Not Recorded	Not recorded	Yes	Very easy access	Body creams/fatty creams	Not at all worried	Yes	Peer Educator/workshop	Not recorded	Not recorded
29	Some Primary School	Rural Gambia	No one/ lives alone	66	1	Yes	No	No	No	No	No	No	No	No	Yes	No	Always	Yes	Always	No Response	Yes	No Response	Not applicable	No Response	No Response	Sometimes	No	No Response	No Response	Not applicable	No	Yes	No	No	Yes, once	No	Somewhat difficult access	Buy all of them	Not Recorded	28	Yes	Yes	Somewhat easy access	No Response	Very worried	Yes	Peer Educator/workshop	Yes	Yes
30	Some secondary or high School	Rural Gambia	Sexual partner	3	3	Yes	Yes	No	No	No	Yes	No	Yes	Yes	No	Yes	Always	Yes	Always	Always	Yes	Not applicable	Not applicable	Not Recorded	Yes	Not applicable	Not applicable	Not applicable	Not applicable	Not applicable	Not applicable	No	No	No	No	No	Very easy access	Get all of them for free	NASO	Don’t know	Yes	No	Not applicable	Not applicable	Very worried	No	Not applicable	No	No
35	Never attended school	Foreign country	No one/ lives alone	66	4	Yes	No	No	No	Yes	Yes	Not recorded	No	Yes	No	No	Always	Yes	Not Recorded	Not Recorded	Not recorded	Not Recorded	Not Recorded	Not Recorded	Yes	Not Recorded	Not recorded	Not Recorded	Not recorded	Not Recorded	Not recorded	No	No	Not recorded	Yes, once	Not recorded	Difficult or little access	Not applicable	Not Recorded	Not Recorded	Not recorded	Yes	Difficult or little access	Petroleum jelly or Vaseline	Little worried	Not recorded	Not Recorded	Not recorded	Not recorded
42	Completed secondary or high school	Urban Gambia	No one/ lives alone	66	6	No	No	No	No	Yes	No	No	No	No	No	Yes	Almost always	Yes	Always	No Response	Yes	Not applicable	Not applicable	No Response	Yes	Never	No Response	No Response	No Response	Not applicable	No	Yes	No	No	Yes, more than once	Not recorded	Somewhat easy access	Get all of them for free	NASO	288	Yes	Yes	Somewhat easy access	No Response	Very worried	Yes	Peer Educator/workshop	Yes	Yes
24	Some secondary or high School	Rural Gambia	Relatives	66	0	Yes	No	No	No	No	No	No	Yes	Yes	No	Yes	Always	No	Always	Not applicable	Yes	Always	Not applicable	Not Recorded	Yes	Never	Not applicable	Never	No	Never	Yes	No	No	No	No	No	Very easy access	Get all of them for free	NASO	Don’t know	Yes	No	Very easy access	Petroleum jelly or Vaseline	Very worried	No	Not applicable	No	No
30	Post HS College/University	Foreign country	No one/ lives alone	66	4	Yes	No	No	Yes	No	No	No	No	No	Yes	Yes	Always	No	Always	Not applicable	Yes	Never	Not applicable	Rarely	Yes	Never	Not applicable	Never	Not applicable	Never	No	Yes	No	No	Yes, once	No	Very easy access	Get all of them for free	NASO	Don’t know	Yes	No	Not applicable	Not applicable	Very worried	No	Health Facility/ Doctor/ Hospital	Yes	Yes
25	Some secondary or high School	Foreign country	No one/ lives alone	66	88	Yes	No	No	No	No	No	Not recorded	No	No	No	No	Sometimes	No	Not Recorded	Not Recorded	Yes	Not Recorded	Not Recorded	Not Recorded	Don’t know	Not Recorded	Not recorded	Not Recorded	Not recorded	Not Recorded	Not recorded	No	Syphilis	Yes	Yes, once	Not recorded	Very easy access	Not applicable	Not Recorded	Not Recorded	Not recorded	Yes	Difficult or little access	Petroleum jelly or Vaseline	Little worried	Not recorded	Not Recorded	Not recorded	Not recorded
24	Completed secondary or high school	Foreign country	Sexual partner	4	0	Yes	No	No	No	No	Yes	No	No	No	No	No	Always	No	Always	Not applicable	Yes	Not applicable	Not applicable	Not applicable	Yes	Don’t know	Yes	Never	No	Never	Yes	Yes	No	No	Yes, more than once	No	Very easy access	Buy all of them	Not Recorded	Not Recorded	Not recorded	Yes	Very easy access	Petroleum jelly or Vaseline	Very worried	No	Not applicable	No	No
30	Some Primary School	Urban Gambia	No one/ lives alone	66	0	Yes	Yes	Yes	Yes	Yes	No	Yes	No	Yes	No	No	Always	Yes	Always	No Response	Yes	Not applicable	Not applicable	Not applicable	Yes	Not applicable	Not applicable	Not applicable	Not applicable	Not applicable	Not applicable	Yes	No	No	Yes, more than once	No	Very easy access	Get all of them for free	NASO	28	Yes	Yes	Very easy access	Body creams/fatty creams	Very worried	Yes	Peer Educator/workshop	Yes	Yes
33	Some secondary or high School	Foreign country	Friend(s)	66	3	Yes	No	Yes	Yes	Yes	Yes	Yes	Yes	Yes	No	No	Always	No	Not Recorded	Not Recorded	Not recorded	Not Recorded	Never	Not Recorded	No	Not Recorded	Not recorded	Not Recorded	Not recorded	Not Recorded	Not recorded	No	No	Not recorded	Yes, once	Not recorded	Difficult or little access	Not applicable	Not Recorded	Not Recorded	Not recorded	Yes	Difficult or little access	Petroleum jelly or Vaseline	Not at all worried	Not recorded	Not Recorded	Not recorded	Not recorded
37	Never attended school	Urban Gambia	Friend(s)	66	3	Yes	No	No	Yes	Yes	No	Yes	No	Yes	Yes	No	Always	Yes	Always	No Response	Yes	Not applicable	Not applicable	Not applicable	No Response	Always	No	No Response	No Response	Not applicable	Yes	No	No Response	No	No	Not recorded	Very easy access	Both	NASO	25	Yes	No	Not applicable	Not applicable	Very worried	Yes	Friends	Yes	Yes
38	Some secondary or high School	Urban Gambia	Sexual partner	3	4	Yes	Yes	Not recorded	No	No	Yes	No	Yes	Yes	No	Yes	Always	No	Always	Not applicable	Yes	Never	Never	Not Recorded	Yes	Always	Yes	Always	No	Not Recorded	Yes	Not recorded	No	No	Yes, once	Yes	Very easy access	Buy all of them	NASO	75	Yes	Yes	Very easy access	Petroleum jelly or Vaseline	Very worried	No	No information	No	No
36	Completed secondary or high school	Foreign country	No one/ lives alone	66	2	Yes	No	Yes	Yes	No	Yes	Not recorded	No	No	No	No	Always	No	Not Recorded	Not Recorded	No Response	Not Recorded	Not Recorded	Not Recorded	No Response	Not Recorded	Not recorded	Not Recorded	Not recorded	Not Recorded	Not recorded	Yes	No	Not recorded	Yes, once	Not recorded	Very easy access	Not applicable	Not Recorded	Not Recorded	Not recorded	Yes	Difficult or little access	Petroleum jelly or Vaseline	Not at all worried	Not recorded	Not Recorded	Not recorded	Not recorded
28	Completed Primary	Urban Gambia	No one/ lives alone	66	1	Yes	No	Yes	Yes	Yes	No	Yes	No	No	No	Yes	Always	Yes	Always	Not applicable	Yes	Not applicable	Not applicable	Not applicable	No Response	Sometimes	Yes	No Response	No Response	Not applicable	Yes	No	No Response	Yes	No	No	Somewhat easy access	Both	NASO	Don’t know	Yes	No	Not applicable	Not applicable	Very worried	Yes	Friends	No	No
26	Some Primary School	Rural Gambia	Friend(s)	66	1	No	No	No	No	No	No	No	Yes	Yes	No	Yes	Always	No	Rarely	Not applicable	Yes	Not applicable	Not applicable	Not Recorded	Yes	Always	Yes	Never	Not applicable	Never	No	Yes	No	No	No	No	Difficult or little access	Buy all of them	Local clinic	25	No	No	Not applicable	Not applicable	Very worried	No	Not applicable	No	No
33	Some Primary School	Urban Gambia	Relatives	66	2	Yes	Yes	No	No	No	Yes	Not recorded	No	No	No	No	Always	Not recorded	Not Recorded	Not Recorded	Yes	Not Recorded	Not Recorded	Not Recorded	Yes	Not Recorded	Not recorded	Not Recorded	Not recorded	Not Recorded	Not recorded	No	No	Not recorded	Yes, once	Not recorded	Very easy access	Get all of them for free	NASO	Don’t know	No Response	Yes	Very easy access	Petroleum jelly or Vaseline	Not at all worried	Not recorded	Not Recorded	Yes	Yes
27	Never attended school	Urban Gambia	No one/ lives alone	66	3	Yes	No	No	Yes	Yes	No	No	No	No	No	No	Always	No	Not applicable	Not applicable	No Response	Not applicable	Not applicable	Not applicable	No Response	Never	Yes	Never	Not applicable	Not applicable	No	Yes	Syphilis	Yes	Yes, once	No	Somewhat difficult access	Buy all of them	NASO	20	Yes	Yes	Very easy access	Water-based lubricant	Very worried	Yes	Peer Educator/workshop	Yes	Yes
22	Never attended school	Urban Gambia	Sexual partner	3	2	No	Yes	No	No	No	No	No	No	No	No	Yes	Always	No	Always	Not applicable	Yes	Not applicable	Not applicable	Not Recorded	Yes	Not applicable	Not applicable	Not applicable	Not applicable	Not applicable	Not applicable	Yes	No	No	Yes, once	No	Very easy access	Buy all of them	Local clinic	4	Yes	Yes	Difficult or little access	Petroleum jelly or Vaseline	Little worried	No	Not applicable	No	No
36	Some Primary School	Foreign country	Friend(s)	66	4	No	No	No	No	Yes	Yes	Yes	No	No	No	No	Always	Yes	Not Recorded	Not Recorded	No Response	Not Recorded	Not Recorded	Not Recorded	No Response	Not Recorded	Not recorded	Not Recorded	Not recorded	Not Recorded	Not recorded	No	No	Not recorded	Yes, once	Not recorded	Difficult or little access	Not applicable	Not Recorded	Not Recorded	Not recorded	Yes	Difficult or little access	Petroleum jelly or Vaseline	Little worried	Yes	Peer Educator/workshop	Yes	Not recorded
22	Some secondary or high School	Foreign country	Sexual partner	2	1	Yes	No	Yes	No	No	No	No	Yes	Yes	Yes	Yes	Always	No	Always	Not applicable	Yes	Never	Not applicable	Not Recorded	Yes	Never	Yes	Not Recorded	Not recorded	Not Recorded	No	Yes	No	No	No	No	Very easy access	Buy all of them	Local clinic	150	Yes	Yes	Very easy access	Petroleum jelly or Vaseline	Very worried	Yes	Luge	No	No
22	Completed Primary	Not recorded	Relatives	66	2	Yes	No	No	No	Yes	No	Yes	No	No	No	Don’t know	Don’t know	Yes	Always	No Response	Yes	Not Recorded	Not Recorded	Not Recorded	Not recorded	Never	Not applicable	No Response	No Response	Not applicable	No	No	No	No	No	Not recorded	Somewhat easy access	Buy all of them	Not Recorded	Don’t know	Yes	Yes	Somewhat easy access	Petroleum jelly or Vaseline	Very worried	No	Not applicable	No	No
24	Some Primary School	Urban Gambia	Sexual partner	66	1	Yes	No	Yes	Yes	No	No	Not recorded	No	No	Yes	No	Always	No	Not Recorded	Not Recorded	No Response	Not Recorded	Not Recorded	Not Recorded	No Response	Not Recorded	Not recorded	Not Recorded	Not recorded	Not Recorded	Not recorded	No	No	Not recorded	Yes, once	Not recorded	Very easy access	Get all of them for free	NASO	10	Yes	Yes	Difficult or little access	Body creams/fatty creams	Not at all worried	Not recorded	Not Recorded	Yes	Yes
34	Some Primary School	Rural Gambia	Relatives	66	2	No	No	No	No	No	No	No	No	No	Yes	Yes	Sometimes	Not recorded	Always	Not applicable	Yes	Not applicable	Not applicable	Not applicable	Yes	Not applicable	Not applicable	Not applicable	Not applicable	Not applicable	Not applicable	No	No	No	Yes, once	No	Very easy access	Get all of them for free	NASO	150	Yes	Not recorded	Very easy access	Petroleum jelly or Vaseline	Not recorded	Not recorded	Not Recorded	Not recorded	Not recorded
22	Never attended school	Urban Gambia	Relatives	66	1	Yes	No	No	No	Yes	No	No	No	No	No	No	Always	Not recorded	Not applicable	Not applicable	No Response	Not applicable	Not applicable	Not applicable	No Response	Not applicable	Not applicable	Not applicable	Not applicable	Not applicable	Not applicable	Yes	No	No	Yes, once	No	Difficult or little access	Buy all of them	Not Recorded	No Response	No Response	Yes	Very easy access	Saliva	Somewhat worried	No Response	No Response	No	No
27	Some secondary or high School	Urban Gambia	Colleague(s)	66	1	Yes	Yes	Yes	Yes	No	No	Not recorded	No	No	No	No	Always	Yes	Not Recorded	Not Recorded	No Response	Not Recorded	Not Recorded	Not Recorded	Not recorded	Not Recorded	Not recorded	Not Recorded	Not recorded	Not Recorded	Not recorded	Yes	No	Not recorded	Yes, once	Not recorded	Very easy access	Not applicable	Not Recorded	Not Recorded	Not recorded	Yes	Very easy access	Petroleum jelly or Vaseline	Not at all worried	Yes	Peer Educator/workshop	Not recorded	Don’t know
30	Completed secondary or high school	Foreign country	Sexual partner	3	3	Yes	Yes	No	Yes	No	No	No	No	No	No	Yes	Always	Yes	Always	Not applicable	Yes	Sometimes	Not applicable	Always	Yes	Never	Not applicable	Not Recorded	Not recorded	Not Recorded	No	Yes	No	No	Yes, once	No	Difficult or little access	Buy all of them	Local clinic	175	Yes	Yes	Very easy access	Body creams/fatty creams	Very worried	No	Not applicable	No	No
28	Never attended school	Urban Gambia	No one/ lives alone	66	3	Yes	No	Yes	Yes	Yes	No	No	Yes	Yes	Yes	No	Always	Yes	Always	No Response	Yes	Not applicable	Not applicable	Always	Yes	Never	Not applicable	No Response	No Response	Never	No	Yes	Syphilis	No	Yes, more than once	No	Somewhat easy access	Buy all of them	Not Recorded	Don’t know	Yes	Yes	Very easy access	Petroleum jelly or Vaseline	Very worried	Yes	Peer Educator/workshop	No	No
46	Not recorded	Not recorded	Not recorded	77	77	Not recorded	Not recorded	Not recorded	Not recorded	Not recorded	Not recorded	Not recorded	Not recorded	Not recorded	Not recorded	Not recorded	Not recorded	Not recorded	Not Recorded	Not Recorded	Not recorded	Not Recorded	Not Recorded	Not Recorded	Not recorded	Not Recorded	Not recorded	Not Recorded	Not recorded	Not Recorded	Not recorded	Not recorded	Not applicable	Not recorded	Not applicable	Not recorded	Not applicable	Not applicable	Not Recorded	Not Recorded	Not recorded	Not recorded	Not recorded	Not recorded	Not recorded	Not recorded	Not Recorded	Not recorded	Not recorded
39	Never attended school	Urban Gambia	No one/ lives alone	66	5	Yes	No	Yes	No	No	No	Yes	No	No	No	No	Sometimes	No	Not Recorded	Not Recorded	Not recorded	Not Recorded	Not Recorded	Not Recorded	Not recorded	Not Recorded	Not recorded	Not Recorded	Not recorded	Not Recorded	Not recorded	Yes	Syphilis	Yes	Yes, once	Not recorded	Very easy access	Buy all of them	Local clinic	Don’t know	Don’t know	Yes	No Response	Not applicable	Not at all worried	Yes	Peer Educator/workshop	Not recorded	Not recorded
25	Never attended school	Urban Gambia	Friend(s)	66	1	Yes	Yes	Yes	No	Yes	No	Yes	No	Yes	Yes	Yes	Always	Yes	Always	Not applicable	Yes	Not applicable	Not applicable	Not applicable	Yes	Never	Not applicable	No Response	No Response	Not applicable	No	Yes	No	No	Yes, more than once	No	Somewhat easy access	Buy all of them	Not Recorded	Don’t know	Yes	Yes	Very easy access	Body creams/fatty creams	Very worried	No	Not applicable	No	No
42	Some secondary or high School	Urban Gambia	Sexual partner	3	1	No	No	No	Yes	No	No	No	No	No	Yes	No	Almost always	Yes	Always	Not applicable	Yes	Not applicable	Not applicable	Not applicable	Yes	Not applicable	Not applicable	Not applicable	Not applicable	Not applicable	Not applicable	Yes	No	No	Yes, once	No	Very easy access	Both	Local clinic	1	No	Yes	Very easy access	Body creams/fatty creams	Very worried	Yes	NASO	Yes	Yes
29	Completed secondary or high school	Foreign country	Friend(s)	66	88	Yes	No	No	No	No	No	No	No	No	No	No	Always	No	Not Recorded	Not Recorded	Not recorded	Not Recorded	Not Recorded	Not Recorded	Yes	Not Recorded	Not recorded	Not Recorded	Not recorded	Not Recorded	Not recorded	No	No	Not recorded	No	Not recorded	Very easy access	Buy all of them	No Response	No Response	No Response	Yes	Difficult or little access	Body creams/fatty creams	Not at all worried	Not recorded	No Response	Not recorded	Not recorded
33	Completed Primary	Urban Gambia	Relatives	66	1	Yes	No	No	No	No	No	No	No	No	No	No	Always	Yes	Not Recorded	Not applicable	Yes	Not Recorded	Always	Not Recorded	Yes	Always	No	Not Recorded	Not recorded	Not Recorded	Yes	No	No	No	Yes, once	No	Very easy access	Get all of them for free	NASO	2	No	No	Not applicable	Not applicable	Very worried	No	Not applicable	No	No
26	Completed Primary	Urban Gambia	No one/ lives alone	66	1	Yes	No	Yes	Yes	Yes	No	No	No	Yes	Yes	No	Always	Yes	Not Recorded	Not applicable	Yes	Not applicable	Not applicable	Not applicable	Yes	Never	No Response	No Response	Not recorded	Not applicable	No	No	No	No	No	No	Somewhat easy access	Buy all of them	Not Recorded	15	Yes	No	Not applicable	Not applicable	Little worried	Yes	Peer Educator/workshop	Yes	Yes
32	Some secondary or high School	Rural Gambia	Relatives	66	1	Yes	No	No	No	No	No	No	No	No	Yes	No	Always	No	Not Recorded	Always	Not recorded	Not Recorded	Not applicable	Not applicable	Yes	Not applicable	Not applicable	Not applicable	Not applicable	Not applicable	Not applicable	No	No	No	Yes, once	No	Somewhat difficult access	Buy all of them	Not Recorded	Don’t know	No	No	Not applicable	Not applicable	Somewhat worried	Yes	Peer Educator/workshop	Yes	Yes
25	Some Primary School	Foreign country	No one/ lives alone	66	1	Yes	No	No	No	No	No	No	No	No	No	No	Always	No	Not applicable	Not applicable	Yes	Not applicable	Not applicable	Not applicable	Yes	Not Recorded	Not recorded	Not Recorded	Yes	Always	Not recorded	Yes	No	Not recorded	Yes, once	Not recorded	No Access	Not applicable	Not Recorded	Not Recorded	Not recorded	Not recorded	Not recorded	Not recorded	Not at all worried	Not recorded	Not Recorded	No	No
32	Some Primary School	Urban Gambia	Relatives	66	5	Yes	No	No	No	No	No	No	No	No	No	Yes	Always	No	Always	No Response	Yes	Not Recorded	Not applicable	No Response	Yes	Not applicable	Not applicable	Not applicable	Not applicable	Not applicable	Not applicable	Yes	No	No	Yes, once	No	Somewhat easy access	Buy all of them	Not Recorded	Not Recorded	Not recorded	No	Not applicable	Not applicable	Very worried	Yes	Health Facility/ Doctor/ Hospital	No	Yes
35	Some secondary or high School	Rural Gambia	Sexual partner	3	0	No	Yes	No	No	No	No	No	No	No	No	Yes	Always	No	Always	Not applicable	Yes	Not applicable	Not applicable	Not applicable	Yes	Not applicable	Not applicable	Not applicable	Not applicable	Not applicable	Not applicable	No	No	No	Yes, once	No	Difficult or little access	Buy all of them	NASO	150	Yes	No	Not applicable	Not applicable	Very worried	No	Not applicable	No	No
28	Some Primary School	Urban Gambia	Relatives	66	0	Yes	No	Yes	Yes	No	Yes	Yes	No	No	No	No Response	Always	No Response	No Response	No Response	No Response	No Response	No Response	Not Recorded	No Response	No Response	No Response	No Response	No Response	No Response	No Response	Yes	Syphilis	Yes	Yes, once	No Response	Difficult or little access	Buy all of them	No Response	No Response	Not recorded	No Response	No Response	No Response	Not at all worried	Yes	Peer Educator/workshop	Yes	Yes
30	Never attended school	Rural Gambia	Sexual partner	4	1	Yes	Yes	Yes	No	No	No	No	No	No	No	Yes	Always	No	Always	Not applicable	Yes	Not applicable	Not applicable	Not applicable	Yes	Not applicable	Not applicable	Not applicable	Not applicable	Not applicable	Not applicable	Yes	No	No	Yes, once	No	Very easy access	Buy all of them	Local clinic	50	Yes	No	Not applicable	Not applicable	Little worried	No	Not applicable	No	No
31	Completed Primary	Urban Gambia	Relatives	66	1	Yes	No	Yes	Yes	Yes	No	No	Yes	Yes	No	No	Always	Yes	Always	Not applicable	No	Not applicable	Not applicable	Not applicable	Yes	Not applicable	Not applicable	Not applicable	Not applicable	Not applicable	Not applicable	No	No	No	No	No Response	Very easy access	Get all of them for free	NASO	2	Yes	Yes	Very easy access	Petroleum jelly or Vaseline	Not at all worried	Yes	NASO	Yes	Yes
24	Never attended school	Foreign country	Friend(s)	66	2	No	No	No	No	No	No	No	No	No	Yes	No	Always	No	Not applicable	Not applicable	Not recorded	Not applicable	Not applicable	Not applicable	Yes	Not applicable	Not applicable	Not applicable	Not applicable	Not applicable	Not applicable	No	No	No	Yes, once	No	Difficult or little access	Buy all of them	No Response	20	Yes	No	Not applicable	Not applicable	Very worried	Yes	NASO	Yes	Yes
39	Some secondary or high School	Foreign country	Sexual partner	66	2	Yes	No	Yes	Yes	Yes	No	Yes	No	No	No	No	Always	No	Not applicable	Not applicable	Not recorded	Not applicable	Not applicable	Not applicable	Don’t know	Not applicable	Not applicable	Not applicable	Not applicable	Not applicable	Not applicable	No	No	No	Yes, once	No	Very easy access	Get all of them for free	NASO	Don’t know	Yes	No	Not applicable	Not applicable	Very worried	Yes	NASO	Yes	Yes
30	Never attended school	Rural Gambia	No one/ lives alone	66	1	No	No	Yes	No	No	Yes	No	No	No	No	Yes	Always	No	Always	Not applicable	Yes	Not applicable	Never	Not Recorded	Yes	Not applicable	Not applicable	Not applicable	Not applicable	Not applicable	Not applicable	No	No	No	No	No	Very easy access	Buy all of them	Local clinic	45	Yes	Yes	Somewhat difficult access	Petroleum jelly or Vaseline	Not at all worried	No	Not applicable	No	No
26	Some Primary School	Urban Gambia	Friend(s)	66	88	Yes	No	No	No	No	No	No	No	No	No	No	Always	No	Not applicable	Not applicable	Not recorded	Not Recorded	Not Recorded	Always	No Response	Not applicable	Not applicable	Not applicable	Not applicable	Not applicable	Not applicable	No	No	No	Yes, once	No	Difficult or little access	Buy all of them	No Response	Don’t know	Don’t know	Yes	Difficult or little access	Petroleum jelly or Vaseline	Very worried	Yes	NASO	No	No
28	Some Primary School	Foreign country	Sexual partner	66	2	No	No	Yes	No	No	No	No	No	No	No	No	Always	No	Not applicable	Not applicable	Not recorded	Not applicable	Not applicable	Not applicable	No Response	Not applicable	Not applicable	Not applicable	Not applicable	Not applicable	Not applicable	Yes	No	No	Yes, once	No	Very easy access	Get all of them for free	NASO	30	Yes	No	Very easy access	Body creams/fatty creams	Very worried	Yes	Media	Yes	Yes
20	Some secondary or high School	Urban Gambia	Sexual partner	66	1	Yes	No	No	No	No	Yes	No	No	No	No	Yes	Always	No	Always	Not applicable	Yes	Always	Never	Not Recorded	Not recorded	Not applicable	Not applicable	Not applicable	Not applicable	Not applicable	Not applicable	No	No	No	Yes, once	No	Very easy access	Both	Local clinic	150	Yes	No	Not applicable	Not applicable	Very worried	No	Not applicable	No	No
25	Never attended school	Foreign country	No one/ lives alone	66	2	Yes	No	Yes	No	No	Yes	No	No	No	No	No	Always	No	Not applicable	Not applicable	Not recorded	Not applicable	Not applicable	Not applicable	No Response	Not applicable	Not applicable	Not applicable	Not applicable	Not applicable	Not applicable	No	No	No	Yes, once	No	Very easy access	Buy all of them	No Response	30	Yes	No	Not applicable	Not applicable	Not at all worried	Yes	Media	No	No
41	Completed secondary or high school	Urban Gambia	Sexual partner	66	5	Yes	No	No	No	No	No	No	Yes	Yes	No	Yes	Always	No	Always	Not Recorded	Yes	Not applicable	Not Recorded	Not Recorded	Yes	Not applicable	Not applicable	Not applicable	Not applicable	Not applicable	Not applicable	No	No	No	Yes, once	No	Very easy access	Buy all of them	Local clinic	40	Yes	No	Not applicable	Not applicable	Very worried	No	Not applicable	No	No
22	Some Primary School	Foreign country	Sexual partner	66	1	Yes	No	Yes	No	No	Yes	Yes	No	No	No	Yes	Always	No	Not applicable	Not applicable	Not recorded	Not applicable	Not applicable	Not applicable	No Response	Not applicable	Not applicable	Not applicable	Not applicable	Not applicable	Not applicable	No	No	No	Yes, once	No	Difficult or little access	Buy all of them	No Response	30	Yes	No	Not applicable	Not applicable	Not at all worried	Yes	Peer Educator/workshop	No	No
23	Never attended school	Foreign country	No one/ lives alone	66	2	No	No	Yes	No	No	Yes	No	No	No	No	No	Always	No	Not applicable	Not applicable	Not recorded	Not applicable	Not applicable	Not applicable	Don’t know	Not applicable	Not applicable	Not applicable	Not applicable	Not applicable	Not applicable	No	No	No	Yes, once	No	Very easy access	Buy all of them	NASO	Don’t know	Yes	No	Not applicable	Not applicable	Not at all worried	Yes	Peer Educator/workshop	No	No
40	Never attended school	Urban Gambia	Sexual partner	4	6	No	No	No	No	Yes	No	No	No	No	No	Yes	Always	Not recorded	Always	Not applicable	Yes	Sometimes	Never	Not Recorded	Yes	Not applicable	Not applicable	Not applicable	Not applicable	Not applicable	Not applicable	Yes	No	No	Yes, once	No	Somewhat difficult access	Both	Local clinic	12	No	Yes	Somewhat difficult access	Petroleum jelly or Vaseline	Very worried	No	Not applicable	No	No
33	Never attended school	Rural Gambia	Relatives	66	3	Yes	No	No	No	No	Yes	No	No	No	No	No	Always	No	Not applicable	Not applicable	Not recorded	Not applicable	Not applicable	Not applicable	No Response	Not applicable	Not applicable	Not applicable	Not applicable	Not applicable	Not applicable	Yes	No	No	Yes, once	No	Very easy access	Get all of them for free	NASO	Don’t know	Yes	Yes	Very easy access	Body creams/fatty creams	Very worried	Yes	Media	No	No
21	Never attended school	Foreign country	Sexual partner	66	1	Yes	No	Yes	No	No	No	No	No	No	No	No	Always	No	Not applicable	Not applicable	Not recorded	Not applicable	Not applicable	Not applicable	No	Not applicable	Not applicable	Not applicable	Not applicable	Not applicable	Not applicable	Yes	No	No	Yes, once	No	Difficult or little access	Get all of them for free	NASO	30	Yes	No	Not applicable	Not applicable	Not at all worried	Yes	Media	Yes	Yes
31	Some Primary School	Urban Gambia	Sexual partner	66	2	Yes	No	No	No	Yes	No	No	No	No	Yes	No	Always	Yes	Always	Not applicable	Yes	Not applicable	Not applicable	Not applicable	Yes	Never	Not applicable	Not applicable	Not applicable	Not applicable	No	Yes	No	Yes	Yes, more than once	No	Very easy access	Both	NASO	Don’t know	No	Yes	Very easy access	Body creams/fatty creams	Very worried	Yes	Health Facility/ Doctor/ Hospital	Yes	Yes
37	Never attended school	Rural Gambia	Sexual partner	4	0	No	No	No	No	No	No	No	No	No	Yes	Yes	Almost always	Yes	Most of the time	Not applicable	Yes	Not applicable	Not Recorded	Not Recorded	Yes	Never	Not applicable	Never	Not applicable	Never	No	Yes	No	No	Yes, once	No	Very easy access	Both	Local clinic	143	Yes	Yes	Very easy access	Petroleum jelly or Vaseline	Not at all worried	No	Not applicable	No	No
35	Never attended school	Foreign country	Sexual partner	4	0	Yes	Yes	No	No	No	No	No	No	No	Yes	Yes	Almost always	No	Always	Never	Yes	Never	Not Recorded	Not Recorded	No	Never	Not applicable	Never	Not applicable	Not Recorded	No	Yes	No	No	Yes, more than once	No	Difficult or little access	Both	Local clinic	243	Yes	Yes	Difficult or little access	Petroleum jelly or Vaseline	Very worried	No	Not applicable	No	No
28	Some secondary or high School	Foreign country	Sexual partner	4	1	No	Yes	No	No	No	No	No	No	No	Yes	No	Always	No	Not Recorded	Not applicable	Yes	Always	Never	Not Recorded	Yes	Never	Not applicable	Never	Not applicable	Not Recorded	No	Yes	No	No	Yes, more than once	No	Very easy access	Buy all of them	Not Recorded	Don’t know	Yes	Yes	Very easy access	Body creams/fatty creams	Not at all worried	No	Not applicable	No	No
43	Some Primary School	Foreign country	No one/ lives alone	66	3	Yes	No	No	No	No	No	No	No	No	No	No	Always	No	Not applicable	Not applicable	Not recorded	Not applicable	Not applicable	Not applicable	No Response	Not applicable	Not applicable	Not applicable	Not applicable	Not applicable	Not applicable	Yes	No	No	Yes, once	Not recorded	Very easy access	Buy all of them	No Response	Don’t know	No Response	Yes	Very easy access	Body creams/fatty creams	Not at all worried	Yes	Media	No	No
21	Some secondary or high School	Foreign country	Not recorded	66	0	No	No	No	No	No	No	No	No	No	No	No	Always	No	Always	Not applicable	Yes	Not applicable	Never	Never	Yes	Never	Not applicable	Never	Not applicable	Not Recorded	No	Yes	No	No	Yes, more than once	No	Very easy access	Both	NASO	140	No	No	Not applicable	Not applicable	Not at all worried	No	Not applicable	No	No
42	Some secondary or high School	Urban Gambia	No one/ lives alone	66	1	Yes	No	Yes	Yes	Yes	No	No	No	Yes	Yes	No	Always	Yes	Always	Not applicable	Yes	Not applicable	Not applicable	Not applicable	Yes	Always	No	Not applicable	Not applicable	Not applicable	Yes	No	No	No	No	No	Very easy access	Get all of them for free	Local clinic	288	Yes	Yes	Very easy access	Gel	Very worried	Yes	Peer Educator/workshop	Yes	Yes
44	Never attended school	Urban Gambia	No one/ lives alone	66	1	Yes	No	No	No	Yes	No	No	No	No	Yes	Yes	Always	Yes	Always	Not applicable	Yes	Not applicable	Not applicable	Not applicable	Yes	Never	Not applicable	No Response	No Response	Not applicable	No	Yes	No	No	Yes, more than once	No	Very easy access	Get all of them for free	MRC	Don’t know	Yes	Yes	Somewhat easy access	Water-based lubricant	Very worried	Yes	Peer Educator/workshop	Yes	Yes
29	Never attended school	Urban Gambia	Sexual partner	66	1	Yes	No	No	No	Yes	No	No	No	Yes	No	Yes	Always	Yes	Always	Not applicable	Yes	Not applicable	Not applicable	Not applicable	Yes	Never	Not applicable	Not applicable	Not applicable	Never	No	Yes	No	No	Yes, once	Yes	Very easy access	Buy all of them	Not Recorded	Don’t know	Yes	Yes	Very easy access	Body creams/fatty creams	Somewhat worried	Yes	Friends	No	No
26	Some secondary or high School	Urban Gambia	No one/ lives alone	66	1	Yes	No	No	No	Yes	Yes	No	No	No	No	No	Always	No	Not applicable	Not applicable	Not recorded	Not applicable	Not applicable	Not applicable	No Response	Not applicable	Not applicable	Not applicable	Not applicable	Not applicable	Not applicable	No	No	No	Yes, once	No	Difficult or little access	Get all of them for free	NASO	No Response	Not recorded	No	Not applicable	Not applicable	Little worried	Yes	Media	No	No
35	Some Primary School	Foreign country	Sexual partner	66	1	Yes	Yes	No	No	No	No	No	No	No	Yes	Yes	Always	No	Always	Not applicable	Yes	Not applicable	Not applicable	Not applicable	Yes	Not applicable	Not applicable	Not applicable	Not applicable	Not applicable	Not applicable	No	No	No	Not applicable	No	Very easy access	Buy all of them	Local clinic	45	No	Yes	Very easy access	Petroleum jelly or Vaseline	Little worried	No	Not applicable	No	No
36	Never attended school	Foreign country	Colleague(s)	66	1	Yes	No	No	No	No	No	No	No	No	No	No	Always	No	Not applicable	Not applicable	Not recorded	Not applicable	Not applicable	Not applicable	Yes	Not applicable	Not applicable	Not applicable	Not applicable	Not applicable	Not applicable	No	No	No	Yes, once	No	Difficult or little access	Get all of them for free	NASO	Don’t know	Yes	No	Not applicable	Not applicable	Little worried	Yes	Media	No	No
29	Never attended school	Rural Gambia	No one/ lives alone	66	3	Yes	No	No	No	No	No	No	No	No	No	No	Always	No	Always	Not applicable	Yes	Not applicable	Not applicable	Not applicable	No Response	Not applicable	Not applicable	Not applicable	Not applicable	Not applicable	Not applicable	No	No	No	Yes, once	No	Very easy access	Buy all of them	Pharmacy	Don’t know	Don’t know	No	Not applicable	Not applicable	Not at all worried	Yes	Media	No	No
33	Some secondary or high School	Foreign country	Friend(s)	66	0	Yes	No	No	No	No	No	No	No	No	Yes	No	Always	No	Always	Not applicable	Yes	Not applicable	Not applicable	Not applicable	Yes	Not applicable	Not applicable	Not applicable	Not applicable	Not applicable	Not applicable	Yes	No	No	Yes, once	No	Very easy access	Both	NASO	143	Yes	Yes	Very easy access	Petroleum jelly or Vaseline	Not at all worried	No	Not applicable	No	No
29	Completed secondary or high school	Foreign country	Friend(s)	66	0	Yes	No	No	No	No	No	No	No	No	No	No	Always	No	Not applicable	Not applicable	Not recorded	Not applicable	Not applicable	Not applicable	No Response	Not applicable	Not applicable	Not applicable	Not applicable	Not applicable	Not applicable	No	No	No	Yes, once	No	Difficult or little access	Buy all of them	Pharmacy	Don’t know	Don’t know	Yes	Difficult or little access	Body creams/fatty creams	Not at all worried	Yes	Media	No	No
27	Completed secondary or high school	Foreign country	Relatives	6	1	No	No	No	No	No	No	No	No	No	No	No	Always	No	Always	Not applicable	Not recorded	Not applicable	Not applicable	Not applicable	Yes	Not applicable	Not applicable	Not applicable	Not applicable	Not applicable	Not applicable	No	No	No	Yes, once	No	Very easy access	Buy all of them	Local clinic	150	No	Yes	Very easy access	Petroleum jelly or Vaseline	Not at all worried	No	Not applicable	No	No
29	Some Primary School	Foreign country	Sexual partner	66	0	Yes	No	No	No	No	No	No	No	No	No	No	Always	No	Always	Not applicable	Yes	Not applicable	Not applicable	Not applicable	No Response	Not applicable	Not applicable	Not applicable	Not applicable	Not applicable	Not applicable	Yes	No	No	Yes, once	No	Difficult or little access	Buy all of them	Pharmacy	Don’t know	Yes	Yes	Very easy access	Body creams/fatty creams	Not at all worried	No	Not applicable	No	No
40	Completed secondary or high school	Foreign country	Relatives	66	0	No	No	No	No	No	No	No	No	No	Yes	No	Always	No	Always	Not applicable	Yes	Not applicable	Not applicable	Not applicable	Yes	Not applicable	Not applicable	Not applicable	Not applicable	Not applicable	Not applicable	No	No	No	No	No	Very easy access	Buy all of them	Local clinic	5	No	Yes	Very easy access	Petroleum jelly or Vaseline	Very worried	Yes	Health Facility/ Doctor/ Hospital	No	No
21	Some secondary or high School	Foreign country	Relatives	66	1	Yes	Yes	Yes	No	No	No	No	No	No	No	No	Always	No	Not applicable	Not applicable	Not recorded	Not applicable	Not applicable	Not applicable	Yes	Not applicable	Not applicable	Not applicable	Not applicable	Not applicable	Not applicable	Yes	No	No	Yes, once	No	Very easy access	Get all of them for free	NASO	Don’t know	Yes	No	Very easy access	Body creams/fatty creams	Not at all worried	Yes	Media	Yes	Yes
28	Some secondary or high School	Urban Gambia	No one/ lives alone	66	1	Yes	No	No	No	No	No	No	No	No	No	No	Always	No	Not applicable	Not applicable	Not recorded	Not applicable	Always	Never	Yes	Not applicable	Not applicable	Not applicable	Not applicable	Not applicable	Not applicable	No	No	No	Yes, once	No	Difficult or little access	Buy all of them	Pharmacy	Don’t know	Not recorded	No	Not applicable	Not applicable	Not at all worried	Yes	Media	No	No
35	Never attended school	Foreign country	Boyfriend	66	2	Yes	No	No	Yes	No	No	No	No	No	No	No	Always	Yes	Always	Not applicable	Yes	Not applicable	Never	Not Recorded	Yes	Never	Not applicable	Not applicable	Not applicable	Not applicable	Yes	Yes	No	No	Yes, more than once	No	Difficult or little access	Buy all of them	Local clinic	140	No	No	Not applicable	Not applicable	Very worried	No	Not applicable	No	No
28	Never attended school	Urban Gambia	Sexual partner	66	1	Yes	No	Yes	No	No	Yes	Yes	No	No	No	No	Always	Yes	Not applicable	Not applicable	Not recorded	Not applicable	Not applicable	Not applicable	No Response	Not applicable	Not applicable	Not applicable	Not applicable	Not applicable	Not applicable	No	No	No	Yes, once	No	Difficult or little access	Buy all of them	Pharmacy	Don’t know	Yes	Yes	Very easy access	Petroleum jelly or Vaseline	Not at all worried	Yes	Media	No	No
24	Some Primary School	Rural Gambia	Relatives	66	1	Yes	Yes	No	No	Yes	No	No	No	No	No	No	Always	No	Most of the time	Not applicable	Yes	Not applicable	Not applicable	Not applicable	Yes	Not applicable	Not applicable	Not applicable	Not applicable	Not applicable	Not applicable	Yes	No	No	Not applicable	Yes	Very easy access	Buy all of them	TASC	10	No	No	Not applicable	Not applicable	Not at all worried	No	Not applicable	No	No
24	Never attended school	Foreign country	Sexual partner	66	3	Yes	No	No	No	No	Yes	No	No	No	No	No	Always	No	Not applicable	Not applicable	Not recorded	Not applicable	Not applicable	Not applicable	No Response	Not applicable	Not applicable	Not applicable	Not applicable	Not applicable	Not applicable	No	No	No	Yes, once	Not recorded	Difficult or little access	Buy all of them	Pharmacy	Don’t know	Don’t know	No	Not applicable	Not applicable	Not at all worried	Yes	Media	No	No
35	Some secondary or high School	Foreign country	Friend(s)	66	1	No	No	No	No	Yes	No	No	No	No	No	No	Always	No	Most of the time	Not applicable	Yes	Not applicable	Not applicable	Not applicable	Not recorded	Not applicable	Not applicable	Not applicable	Not applicable	Not applicable	Not applicable	Yes	No	No	Yes, once	No	Very easy access	Buy all of them	Local clinic	Don’t know	Not recorded	Yes	Very easy access	Petroleum jelly or Vaseline	Very worried	No	Not applicable	No	No
21	Post HS College/University	Foreign country	No one/ lives alone	66	0	Yes	No	No	No	No	No	No	No	No	No	No	Always	No Response	Always	Always	Yes	Not applicable	Always	Always	Yes	Always	No	No Response	No	Always	No Response	Yes	No	No	Yes, once	No	Very easy access	Buy all of them	No Response	No Response	No Response	Yes	No Access	Water-based lubricant	Very worried	No	Not applicable	No	No
26	Some secondary or high School	Urban Gambia	No one/ lives alone	66	0	Yes	No	No	No	No	No	No	No	No	No	No	Always	No	Don’t know	Not applicable	Yes	Not applicable	Not applicable	Not applicable	Yes	Never	Not applicable	Not applicable	Not applicable	Not applicable	No	No	No	No	Yes, once	No	Very easy access	Buy all of them	Not Recorded	Not Recorded	Not recorded	Yes	Very easy access	Body creams/fatty creams	Not at all worried	No	Not applicable	No	No
29	Completed secondary or high school	Foreign country	No one/ lives alone	66	1	Don’t know	No	No	No	No	No	No	No	No	No	No	Always	No	Always	Not applicable	Yes	Not applicable	Not applicable	Not applicable	Yes	Not applicable	Not applicable	Not applicable	Not applicable	Not applicable	Not applicable	Yes	No	No	Yes, once	No	Very easy access	Buy all of them	Local clinic	1	Yes	Yes	Very easy access	Petroleum jelly or Vaseline	Not at all worried	No	Not applicable	No	No
30	Completed Primary	Foreign country	Friend(s)	66	0	Yes	No	No	No	No	No	No	No	No	No	No	Always	No	Always	Not applicable	Yes	Not applicable	Not applicable	Not applicable	Not recorded	Not applicable	Not applicable	Not applicable	Not applicable	Not applicable	Not applicable	No	No	No	Yes, once	No	Very easy access	Get all of them for free	NASO	Don’t know	Yes	Yes	Very easy access	Body creams/fatty creams	Not at all worried	Yes	Media	Yes	Yes
20	Some Primary School	Rural Gambia	Sexual partner	66	2	Yes	No	No	No	No	No	No	No	No	No	No	Always	No	Most of the time	Not applicable	Yes	Not applicable	Not applicable	Not applicable	Yes	Not applicable	Not applicable	Not applicable	Not applicable	Not applicable	Not applicable	Yes	No	No	No	No	Very easy access	Buy all of them	Local clinic	9	No	No	Not applicable	Not applicable	Very worried	No	Not applicable	No	No
31	Never attended school	Urban Gambia	Relatives	66	1	Yes	No	No	No	No	No	No	No	No	No	No	Always	No	Not applicable	Not applicable	Not recorded	Not applicable	Not applicable	Not applicable	No Response	Not applicable	Not applicable	Not applicable	Not applicable	Not applicable	Not applicable	No	No	No	Yes, once	No	Difficult or little access	Buy all of them	Pharmacy	Don’t know	Yes	No	Not applicable	Not applicable	Not at all worried	Yes	Media	Yes	Yes
35	Completed secondary or high school	Rural Gambia	Relatives	66	3	Yes	No	No	No	No	No	No	No	No	No	Yes	Always	Yes	Always	Not applicable	Yes	Not applicable	Not applicable	Not applicable	Yes	Always	No	Not applicable	Not applicable	Not applicable	Yes	Yes	No	No	Yes, more than once	No	Somewhat easy access	Get all of them for free	NASO	Don’t know	Yes	No	Not applicable	Not applicable	Not at all worried	Yes	Peer Educator/workshop	Yes	Yes
28	Completed secondary or high school	Foreign country	No one/ lives alone	66	0	No	No	No	No	No	No	No	No	No	No	No	Always	Not recorded	Not applicable	Not applicable	Yes	Not applicable	Not applicable	Not applicable	Yes	Not applicable	Not applicable	Not applicable	Not applicable	Not applicable	Not applicable	No	No	No	Not applicable	Yes	Very easy access	Buy all of them	Local clinic	5	Yes	Yes	Very easy access	Petroleum jelly or Vaseline	Not at all worried	Yes	Health Facility/ Doctor/ Hospital	Yes	No
38	Completed secondary or high school	Urban Gambia	No one/ lives alone	66	3	Yes	No	No	No	Yes	No	No	No	No	Yes	No	Always	Yes	Always	Not applicable	Yes	Not applicable	Not applicable	Not applicable	Yes	Never	Not applicable	No Response	No Response	Not applicable	No	Yes	No	No	Yes, more than once	No	Somewhat easy access	Buy all of them	Not Recorded	Not Recorded	Not recorded	Yes	Somewhat easy access	Gel	Little worried	Yes	Health Facility/ Doctor/ Hospital	No	No
25	Some secondary or high School	Foreign country	No one/ lives alone	66	0	Yes	No	No	No	No	No	No	No	No	No	No	Always	No	Not applicable	Not applicable	Yes	Never	Never	Not Recorded	Yes	Not applicable	Not applicable	Not applicable	Not applicable	Not applicable	Not applicable	No	No	No	No	Not recorded	Very easy access	Buy all of them	Local clinic	6	No	No	Not applicable	Not applicable	Not at all worried	No	Not applicable	No	No
23	Some secondary or high School	Foreign country	Sexual partner	66	0	Yes	No	No	No	No	Yes	No	No	No	No	No	Always	No	Not applicable	Not applicable	Not recorded	Not applicable	Not applicable	Not applicable	No Response	Always	Yes	Rarely	Yes	Sometimes	Yes	No	No	No	Yes, once	No	Difficult or little access	Buy all of them	Pharmacy	Don’t know	Yes	Yes	Very easy access	Body creams/fatty creams	Very worried	Yes	Media	No	No
23	Some secondary or high School	Foreign country	No one/ lives alone	66	0	Yes	Yes	No	No	No	Yes	No	No	No	No	Yes	Always	No	Not applicable	Not applicable	Not recorded	Not applicable	Not applicable	Not applicable	No Response	Not applicable	Not applicable	Not applicable	Not applicable	Not applicable	Not applicable	No	No	No	Yes, once	No	Very easy access	Buy all of them	Pharmacy	Don’t know	Yes	No	Not applicable	Not applicable	Very worried	Yes	Media	No	No
23	Never attended school	Urban Gambia	No one/ lives alone	66	1	Yes	No	No	Yes	Yes	No	Yes	No	No	Yes	No	Always	Yes	Always	Not applicable	Yes	Not applicable	Not applicable	Not applicable	Yes	Sometimes	No	No Response	No Response	Not applicable	Yes	Yes	No	Yes	Yes, more than once	No	Very easy access	Buy all of them	Not Recorded	Not Recorded	Not recorded	No	Not applicable	Not applicable	Little worried	Yes	Concert for raising HIV awareness	No	No
39	Some Primary School	Foreign country	No one/ lives alone	66	3	No	No	No	No	No	No	No	No	No	No	Yes	Almost always	No	Not applicable	Not applicable	Not recorded	Always	Not applicable	Not applicable	Yes	Not applicable	Not applicable	Not applicable	Not applicable	Not applicable	Not applicable	No	No	No	Yes, once	No	Very easy access	Both	SWAGA	0	Don’t know	Yes	Difficult or little access	Petroleum jelly or Vaseline	Not at all worried	No	Not applicable	No	No
38	Completed secondary or high school	Urban Gambia	Friend(s)	66	0	Yes	No	No	No	No	No	No	No	No	Yes	No	Always	Yes	Always	Not applicable	Yes	Not applicable	Not applicable	Not applicable	Yes	Never	Not applicable	Not applicable	Not applicable	Not applicable	No	Yes	No	No	Yes, more than once	No	Very easy access	Buy all of them	Not Recorded	Not Recorded	Not recorded	Yes	Very easy access	Body creams/fatty creams	Very worried	Yes	Health Facility/ Doctor/ Hospital	Yes	No
20	Some secondary or high School	Foreign country	No one/ lives alone	66	0	Yes	No	No	No	No	No	No	No	No	No	No	Always	No	Not applicable	Not applicable	Not recorded	Not applicable	Not applicable	Not applicable	No Response	Not applicable	Not applicable	Not applicable	Not applicable	Not applicable	Not applicable	No	No	No	Yes, once	No	Very easy access	Get all of them for free	NASO	Don’t know	Yes	Yes	Very easy access	Body creams/fatty creams	Very worried	Yes	Media	No	No
28	Some secondary or high School	Foreign country	No one/ lives alone	66	1	Yes	No	No	No	No	No	Yes	No	No	No	No	Always	No	Not applicable	Not applicable	Not recorded	Not applicable	Not applicable	Not applicable	No Response	Not applicable	Not applicable	Not applicable	Not applicable	Not applicable	Not applicable	No	No	No	Yes, once	No	Very easy access	Get all of them for free	NASO	Don’t know	Yes	No	Not applicable	Not applicable	Very worried	Yes	Media	No	No
28	Post HS Vocational Training	Foreign country	No one/ lives alone	66	0	Yes	No	No	No	No	No	No	No	No	No	No	Always	No	Not applicable	Not applicable	Not recorded	Not applicable	Not applicable	Not Recorded	Yes	Not applicable	Not applicable	Not applicable	Not applicable	Not applicable	Not applicable	Yes	No	No	Yes, more than once	No	Very easy access	Buy all of them	Local clinic	10	Yes	No	Not applicable	Not applicable	Not at all worried	No	Not applicable	No	No
35	Completed secondary or high school	Urban Gambia	Friend(s)	66	88	Yes	No	Yes	Yes	Yes	No	Yes	No	No	Yes	Yes	Always	Yes	Always	Not applicable	Yes	Not applicable	Not applicable	Not applicable	Yes	Never	Not applicable	Never	Not applicable	Not applicable	No	No	No	No	No	No	Very easy access	Both	NASO	Don’t know	No	Yes	Somewhat easy access	Water-based lubricant	Very worried	Yes	Peer Educator/workshop	Yes	Yes
31	Completed Primary	Urban Gambia	No one/ lives alone	66	2	Yes	No	Yes	No	Yes	No	Yes	No	Yes	Yes	No	Always	Yes	Always	Not applicable	Yes	Not applicable	Not applicable	Not applicable	Yes	Never	Not applicable	Not applicable	Not applicable	Never	No	Yes	No	Yes	No	No	Somewhat difficult access	Buy all of them	Not Recorded	Not Recorded	Not recorded	No	Not applicable	Not applicable	Somewhat worried	Yes	Media	No	Yes
19	Some secondary or high School	Foreign country	Relatives	66	0	No	No	No	No	No	No	No	Yes	Yes	No	No	Always	Yes	Sometimes	Not applicable	Yes	Sometimes	Not applicable	Not applicable	Yes	Not applicable	Not applicable	Not applicable	Not applicable	Not applicable	Not applicable	No	No	No	No	No	Very easy access	Get all of them for free	NASO	20	No	No	Not applicable	Not applicable	Not at all worried	Yes	Friends	No	No
22	Some secondary or high School	Urban Gambia	Relatives	66	3	Yes	No	No	No	No	No	No	No	No	No	No	Always	No	Always	Not applicable	Yes	Not applicable	Not applicable	Not applicable	Not recorded	Always	No	Always	Yes	Always	Yes	No	No	No	Yes, once	No	Very easy access	Get all of them for free	NASO	Don’t know	Yes	Yes	Very easy access	Body creams/fatty creams	Very worried	Yes	Peer Educator/workshop	No	No
31	Some Primary School	Urban Gambia	No one/ lives alone	66	3	Yes	No	Yes	Yes	Yes	Yes	No	No	Yes	No	No	Always	Yes	Always	Not applicable	Yes	Not applicable	Not applicable	Not applicable	Yes	Not applicable	Not applicable	Not applicable	Not applicable	Not applicable	Not applicable	Yes	No	Yes	Yes, once	No	Difficult or little access	Both	NASO	30	No	Yes	Somewhat easy access	Unspecified - lubricant gel from pharmacy	Very worried	Yes	Peer Educator/workshop	Yes	No
37	Some secondary or high School	Urban Gambia	No one/ lives alone	66	2	Yes	No	No	No	Yes	No	No	No	No	No	No	Always	Yes	Always	Not applicable	Yes	Not applicable	Not applicable	Not applicable	Yes	Not applicable	Not applicable	Not applicable	Not applicable	Not applicable	Not applicable	Yes	No	No	Yes, once	No	Somewhat easy access	Buy all of them	Not Recorded	Not Recorded	Not recorded	Yes	Very easy access	Water-based lubricant	Very worried	Yes	Peer Educator/workshop	Yes	No
29	Never attended school	Urban Gambia	No one/ lives alone	66	4	Yes	No	Yes	No	Yes	No	No	No	No	No	Yes	Always	Yes	Always	Not applicable	Yes	Not applicable	Not applicable	Not applicable	Yes	Not applicable	Not applicable	Not applicable	Not applicable	Not applicable	Not applicable	Yes	No	No	Yes, more than once	No	Somewhat easy access	Buy all of them	Not Recorded	Not Recorded	Not recorded	No	Not applicable	Not applicable	Very worried	Yes	Health Facility/ Doctor/ Hospital	Yes	No
29	Some Primary School	Foreign country	Sexual partner	66	1	Yes	No	No	No	No	Yes	No	No	No	No	No	Always	No	Not applicable	Not applicable	Not recorded	Not applicable	Not applicable	Not applicable	Yes	Always	Yes	Not applicable	Not applicable	Rarely	Yes	No	No	No	Yes, once	No	Very easy access	Buy all of them	Not Recorded	Don’t know	Yes	No	Not applicable	Not applicable	Not at all worried	Yes	Media	No	No
29	Completed Primary	Foreign country	Colleague(s)	66	2	Yes	No	Yes	No	No	Yes	No	No	No	No	No	Always	No	Not applicable	Not applicable	Not recorded	Not applicable	Not applicable	Not applicable	Yes	Not applicable	Not applicable	Not applicable	Not applicable	Not applicable	Not applicable	Yes	No	No	Yes, once	No	Very easy access	Buy all of them	Local clinic	Don’t know	Yes	No	Not applicable	Not applicable	Not at all worried	Yes	Media	No	No
24	Some Primary School	Urban Gambia	No one/ lives alone	66	1	No	Yes	Yes	No	Yes	Yes	No	No	No	No	No	Always	Yes	Always	Not applicable	Yes	Not applicable	Not applicable	Not applicable	Yes	Never	Not applicable	Not applicable	Not applicable	Not applicable	No	No	No	No	No	No	Somewhat easy access	Buy all of them	Not Recorded	Not Recorded	Not recorded	Yes	Very easy access	Body creams/fatty creams	Very worried	Yes	Media	No	No
30	Never attended school	Urban Gambia	Relatives	66	0	Yes	No	No	No	No	No	No	No	Yes	No	No	Always	Yes	Always	Not applicable	Yes	Not applicable	Not applicable	Not applicable	Yes	Always	No	Not applicable	Not applicable	Not applicable	Yes	No	No	Yes	No	No	Somewhat easy access	Buy all of them	Not Recorded	Not Recorded	Not recorded	No	Not applicable	Not applicable	Somewhat worried	No	Not applicable	No	No
40	Never attended school	Rural Gambia	Relatives	66	1	No	No	No	Yes	No	No	No	No	No	No	No	Always	No	Most of the time	Not applicable	Yes	Not applicable	Not applicable	Not applicable	Yes	Never	Not applicable	Never	Not applicable	Not applicable	No	No	No	No	No	No	Difficult or little access	Buy all of them	Local clinic	Don’t know	No	Yes	Very easy access	Water-based lubricant	Very worried	No	Not applicable	No	No
29	Some Primary School	Foreign country	No one/ lives alone	66	3	Yes	No	No	No	No	No	No	No	No	No	No	Sometimes	No	Not applicable	Not applicable	Not recorded	Not applicable	Not applicable	Not applicable	No Response	Not applicable	Not applicable	Not applicable	Not applicable	Not applicable	Not applicable	No	No	No	Yes, once	No	Very easy access	Buy all of them	Local clinic	No Response	Yes	No	Not applicable	Not applicable	Not at all worried	Yes	Media	No	No
45	Completed secondary or high school	Foreign country	Sexual partner	3	5	Yes	No	No	No	No	No	Yes	Yes	Yes	Yes	No	Always	No	Always	Not applicable	Yes	Always	Not applicable	Not applicable	Yes	Never	Don’t know	Never	Not applicable	Not Recorded	Yes	No	No	No	No	No	Very easy access	Both	SWAGA	Don’t know	No	No	Not applicable	Petroleum jelly or Vaseline	Little worried	No	Not applicable	No	No
30	Some secondary or high School	Foreign country	Sexual partner	2	1	No	No	No	No	No	No	No	No	No	No	Yes	Always	Yes	Most of the time	Not applicable	Yes	Not applicable	Not applicable	Not applicable	Yes	Never	Not applicable	Never	Not applicable	Not applicable	Yes	No	No	No	No	No	No Access	Buy all of them	Local clinic	7	No	No	Not applicable	Not applicable	Very worried	No	Not applicable	No	No
26	Completed Primary	Rural Gambia	Relatives	66	77	No	No	No	No	No	No	No	No	No	No	No	Always	No	Always	Not applicable	Yes	Not applicable	Always	Not Recorded	Yes	Not applicable	Not applicable	Not applicable	Not applicable	Not applicable	Not applicable	No	No	No	No	No	Very easy access	Get all of them for free	MRC	3	Yes	No	Very easy access	Petroleum jelly or Vaseline	Very worried	No	Not applicable	No	No
29	Completed Primary	Foreign country	Relatives	66	2	No	No	Yes	No	No	Yes	Yes	Yes	Yes	No	No	Always	No	Not applicable	Not applicable	Not recorded	Not applicable	Not applicable	Not applicable	No Response	Always	Yes	Always	Yes	Not applicable	Yes	Yes	No	No	Yes, once	No	Very easy access	Buy all of them	Local clinic	Don’t know	Yes	No	Not applicable	Not applicable	Very worried	Yes	Peer Educator/workshop	No	No
46	Some Primary School	Urban Gambia	Relatives	1	4	Yes	No	No	Yes	Yes	No	No	No	Yes	Yes	No	Always	Yes	Always	Not applicable	Yes	Not applicable	Not applicable	Not applicable	Yes	Never	Not applicable	Not applicable	Not applicable	Not applicable	No	Yes	No	Yes	Yes, once	No	Somewhat difficult access	Buy all of them	Not Recorded	Not Recorded	Not recorded	Yes	Somewhat easy access	Petroleum jelly or Vaseline	Very worried	Yes	Peer Educator/workshop	Yes	Yes
32	Never attended school	Foreign country	Colleague(s)	66	0	Yes	No	Yes	No	No	No	No	No	No	Yes	Yes	Almost always	Yes	Not applicable	Not applicable	Yes	Not applicable	Not applicable	Not Recorded	Yes	Never	Not applicable	Never	Not applicable	Never	Yes	No	No	No	No	No	Difficult or little access	Buy all of them	Local clinic	0	No	No	Not applicable	Not applicable	Very worried	No	Not applicable	No	No
36	Some secondary or high School	Urban Gambia	Friend(s)	66	3	Yes	Yes	Yes	Yes	Yes	No	No	No	Yes	Yes	No	Always	Yes	Always	Not applicable	Yes	Not applicable	Not applicable	Not applicable	Yes	Not applicable	Not applicable	Not applicable	Not applicable	Not applicable	Not applicable	Yes	No	No	Yes, once	No	Somewhat easy access	Both	NASO	Don’t know	No	Yes	Somewhat easy access	Petroleum jelly or Vaseline	Very worried	Yes	No information	Yes	No
29	Completed Primary	Foreign country	No one/ lives alone	66	1	Yes	No	No	No	No	No	Yes	No	No	No	Not recorded	Not recorded	No	Not applicable	Not applicable	Not recorded	Not applicable	Not applicable	Not applicable	Yes	Not applicable	Not applicable	Not applicable	Not applicable	Not applicable	Not applicable	Yes	No	No	Yes, once	No	Very easy access	Get all of them for free	NASO	Don’t know	Yes	No	Not applicable	Not applicable	Not at all worried	Yes	Media	No	No
41	Completed Primary	Urban Gambia	Friend(s)	66	3	Yes	No	No	No	Yes	No	No	No	Yes	Yes	No	Always	Yes	Always	Always	Yes	Not applicable	Not applicable	Not applicable	Not recorded	Not applicable	Not applicable	Not applicable	Not applicable	Not applicable	Not applicable	Yes	No	Yes	Yes, once	No	Somewhat easy access	Get all of them for free	NASO	Don’t know	No	No	Not applicable	Not applicable	Somewhat worried	Yes	Peer Educator/workshop	Yes	Yes
29	Some Primary School	Foreign country	Friend(s)	66	5	Yes	No	Yes	No	No	No	No	No	No	No	No	Always	No	Not applicable	Not applicable	Not recorded	Not applicable	Always	Always	Yes	Not applicable	Not applicable	Not applicable	Not applicable	Not applicable	Not applicable	No	No	No	Yes, once	No	Difficult or little access	Buy all of them	Local clinic	Don’t know	Yes	Yes	Very easy access	Petroleum jelly or Vaseline	Not at all worried	Yes	Media	No	No
30	Some secondary or high School	Urban Gambia	Relatives	66	77	Yes	Yes	Yes	No	Yes	No	Yes	No	No	Yes	No	Always	Yes	Always	Not applicable	Yes	Not applicable	Not applicable	Not applicable	Yes	Never	Not applicable	Not applicable	Not applicable	Not applicable	No	Yes	No	No	Yes, once	No	Somewhat easy access	Both	NASO	Don’t know	No	No	Not applicable	Not applicable	Very worried	Yes	Peer Educator/workshop	Yes	No
25	Some secondary or high School	Urban Gambia	Sexual partner	4	3	No	No	No	No	No	No	No	No	No	No	No	Always	No	Always	Sometimes	Yes	Most of the time	Sometimes	Never	Yes	Never	Not applicable	Never	Not applicable	Not Recorded	No	No	No	No	Not applicable	Yes	No Access	Buy all of them	Local clinic	0	No	No	Not applicable	Not applicable	Very worried	No	Not applicable	No	No
35	Some secondary or high School	Urban Gambia	No one/ lives alone	66	5	Yes	No	Yes	No	No	No	No	No	Yes	No	No	Always	No	Always	Not applicable	Yes	Not applicable	Not applicable	Not applicable	Yes	Always	Yes	Not applicable	Not applicable	Not applicable	Yes	Yes	No	No	Yes, once	No	Difficult or little access	Buy all of them	SWAGA	Don’t know	Yes	Yes	Very easy access	Petroleum jelly or Vaseline	Very worried	Yes	Media	Yes	Yes
32	Never attended school	Urban Gambia	Sexual partner	2	6	Yes	No	Yes	No	No	Yes	Yes	Yes	Yes	No	No	Sometimes	No	Always	Not applicable	Yes	Not applicable	Not applicable	Not applicable	Yes	Never	Not applicable	Never	Not applicable	Never	No	No	No	No	Yes, once	No	No Access	Buy all of them	Local clinic	0	No	No	Not applicable	Not applicable	Very worried	No	Not applicable	No	No
44	Some secondary or high School	Urban Gambia	Sexual partner	2	6	No	No	No	No	No	No	No	No	No	No	No	Always	No	Not applicable	Not applicable	Not recorded	Not applicable	Not applicable	Not applicable	Yes	Not applicable	Not applicable	Not applicable	Not applicable	Not applicable	Not applicable	No	No	No	Not applicable	Yes	Difficult or little access	Buy all of them	Local clinic	20	Yes	No	Not applicable	Not applicable	Little worried	No	Not applicable	No	Not recorded
37	Some secondary or high School	Urban Gambia	Relatives	66	6	Yes	No	No	Yes	Yes	No	No	No	No	Yes	No	Always	No	Always	Not applicable	Yes	Not applicable	Not applicable	Not applicable	Yes	Not applicable	Not applicable	Not applicable	Not applicable	Not applicable	Not applicable	Yes	No	No	Yes, once	No	Very easy access	Buy all of them	Not Recorded	Not Recorded	Not recorded	Yes	Very easy access	Petroleum jelly or Vaseline	Very worried	Yes	Health Facility/ Doctor/ Hospital	No	No
45	Some secondary or high School	Urban Gambia	Relatives	66	4	Yes	No	No	No	No	No	No	No	No	No	No	Always	No	Always	Not applicable	Yes	Not applicable	Not applicable	Not applicable	Yes	Rarely	Yes	Not applicable	Not applicable	Not applicable	No	Yes	No	No	Yes, once	No	Very easy access	Buy all of them	Local clinic	Don’t know	Yes	Yes	Difficult or little access	Petroleum jelly or Vaseline	Not at all worried	Yes	Media	No	No
37	Some secondary or high School	Urban Gambia	Relatives	66	0	No	No	No	No	No	No	No	No	No	No	Yes	Never	Yes	Not applicable	Not applicable	Not recorded	Never	Not applicable	Not applicable	No	Never	Not applicable	Not applicable	Not applicable	Not applicable	No	Yes	Syphilis	Yes	Yes, once	No	No Access	Not applicable	Not Recorded	Not Recorded	Not recorded	No	Not applicable	Not applicable	Little worried	Yes	Health Facility/ Doctor/ Hospital	No	No
30	Some Primary School	Urban Gambia	No one/ lives alone	66	4	Yes	No	No	No	No	No	No	No	No	Yes	No	Always	Yes	Always	Not applicable	Yes	Not applicable	Not applicable	Not applicable	Yes	Never	Not applicable	Not applicable	Not applicable	Never	No	No	Not applicable	No	No	No	Somewhat easy access	Both	NASO	144	Yes	Yes	Very easy access	Petroleum jelly or Vaseline	Somewhat worried		Not applicable	No	No
36	Never attended school	Rural Gambia	Sexual partner	66	4	Yes	No	No	No	No	Yes	No	No	No	No	No	Always	No	Always	Not applicable	Yes	Not applicable	Not applicable	Not applicable	Yes	Never	No	Not applicable	Not applicable	Not applicable	No	No	No	No	Yes, once	No	Difficult or little access	Buy all of them	Local clinic	Don’t know	Yes	No	Not applicable	Not applicable	Very worried	Yes	Media	No	No
25	Never attended school	Urban Gambia	Relatives	66	0	Yes	No	No	No	No	No	No	Yes	Yes	No	Yes	Sometimes	Yes	Most of the time	Not applicable	Yes	Sometimes	Not applicable	Not applicable	Yes	Never	Not applicable	Not applicable	Not applicable	Not applicable	No	No	No	No	No	No	No Access	Buy all of them	Not Recorded	Not Recorded	Not recorded	No	Not applicable	Not applicable	Very worried	No	No information	No	No
42	Never attended school	Urban Gambia	No one/ lives alone	66	2	Yes	No	Yes	Yes	Yes	Yes	Yes	No	Yes	Yes	No	Always	Yes	Always	Not applicable	Yes	Not applicable	Not applicable	Not applicable	Not recorded	Not applicable	Not applicable	Not applicable	Not applicable	Not applicable	Not applicable	Yes	No	No	Yes, once	No	Somewhat difficult access	Buy all of them	Not Recorded	Not Recorded	Not recorded	No	Not applicable	Not applicable	Little worried	Yes	NASO	Yes	Yes
32	Some secondary or high School	Urban Gambia	No one/ lives alone	66	5	Yes	No	Yes	No	Yes	No	Yes	No	No	Yes	No	Always	Yes	Always	Not applicable	Yes	Not applicable	Not applicable	Not applicable	Yes	Sometimes	No	Not applicable	Not applicable	Not applicable	No	No	No	Yes	No	No	Difficult or little access	Buy all of them	Local clinic	21	No	No	Not applicable	Not applicable	Very worried	No	Other	Yes	Yes
39	Never attended school	Foreign country	No one/ lives alone	66	4	Yes	No	No	No	No	No	No	No	No	No	No	Sometimes	No	Not applicable	Not applicable	Not recorded	Sometimes	Not applicable	Not applicable	Yes	Most of the time	Yes	Not applicable	Not applicable	Not applicable	No	No	No	No	Yes, once	No	Difficult or little access	Buy all of them	Not Recorded	Not Recorded	Not recorded	No	Not applicable	Not applicable	Very worried	Yes	Media	No	No
33	Never attended school	Foreign country	Sexual partner	4	0	Yes	No	Yes	Yes	Yes	No	Yes	Yes	Yes	Yes	Yes	Sometimes	No	Not applicable	Not applicable	Not recorded	Always	Not applicable	Not applicable	Yes	Never	Not applicable	Not applicable	Not applicable	Not applicable	No	No	No	No	Yes, once	No	No Access	Buy all of them	Not Recorded	Not Recorded	Not recorded	No	Not applicable	Not applicable	Very worried	No	No information	No	No
29	Some Primary School	Rural Gambia	Relatives	66	1	Yes	No	Yes	No	No	Yes	Yes	No	No	No	No	Almost always	No	Most of the time	Not applicable	Yes	Always	Not applicable	Not applicable	Yes	Most of the time	Yes	Not applicable	Not applicable	Not applicable	Yes	No	No	No	Yes, once	No	Difficult or little access	Buy all of them	Not Recorded	Not Recorded	Not recorded	No	Not applicable	Not applicable	Very worried	Yes	Media	Yes	Yes
77	Not recorded	Not recorded	Not recorded	77	77	Not recorded	Not recorded	Not recorded	Not recorded	Not recorded	Not recorded	Not recorded	Not recorded	Not recorded	Not recorded	Not recorded	Not recorded	Not recorded	Not Recorded	Not Recorded	Not recorded	Not Recorded	Not Recorded	Not Recorded	Not recorded	Not Recorded	Not recorded	Not Recorded	Not recorded	Not Recorded	Not recorded	Not recorded	Not applicable	Not recorded	Not applicable	Not recorded	Not applicable	Not applicable	Not Recorded	Not Recorded	Not recorded	Not recorded	Not recorded	Not recorded	Not recorded	Not recorded	Not Recorded	Not recorded	Not recorded
49	Some secondary or high School	Rural Gambia	Relatives	66	1	Yes	No	No	No	No	Yes	No	No	No	No	Yes	Almost always	No	Always	Not applicable	Yes	Always	Not applicable	Not applicable	Yes	Not applicable	Not applicable	Not applicable	Not applicable	Not applicable	Not applicable	No	No	No	Yes, once	No	Difficult or little access	Buy all of them	Not Recorded	Not Recorded	Not recorded	Yes	Very easy access	Petroleum jelly or Vaseline	Not at all worried	Yes	Media	No	No
30	Some secondary or high School	Urban Gambia	Colleague(s)	66	2	Yes	No	Yes	No	No	No	No	No	No	No	Yes	Sometimes	No	Always	Not applicable	Yes	Not applicable	Not applicable	Not applicable	Yes	Not applicable	Not applicable	Not applicable	Not applicable	Not applicable	Not applicable	No	No	No	Yes, once	No	Difficult or little access	Buy all of them	Not Recorded	Not Recorded	Not recorded	No	Not applicable	Not applicable	Not at all worried	No	Not applicable	No	No
33	Some secondary or high School	Urban Gambia	Friend(s)	4	2	Yes	No	Yes	Yes	Yes	No	No	No	Yes	Yes	Yes	Sometimes	No	Never	Never	Yes	Not applicable	Not applicable	Not applicable	Yes	Sometimes	Yes	Not applicable	Not applicable	Never	No	No	No	Yes	No	No	Somewhat difficult access	Buy all of them	Not Recorded	Not Recorded	Not recorded	No	Not applicable	Not applicable	Very worried	No	Media	Yes	Yes
48	Never attended school	Rural Gambia	Sexual partner	66	1	Yes	No	No	No	No	No	No	No	No	Yes	Yes	Sometimes	Yes	Not applicable	Not applicable	Yes	Always	Not applicable	Not applicable	Yes	Never	Not applicable	Not applicable	Not applicable	Not applicable	No	No	No	No	Yes, once	No	No Access	Buy all of them	Not Recorded	Not Recorded	Not recorded	No	Not applicable	Not applicable	Little worried	No	Not applicable	No	No
32	Some Primary School	Rural Gambia	Relatives	66	3	Yes	No	No	No	No	No	No	No	No	No	No	Always	No	Always	Not applicable	Yes	Not applicable	Not applicable	Not applicable	Yes	Not applicable	Not applicable	Not applicable	Not applicable	Not applicable	Not applicable	Yes	No	No	Yes, once	No	Difficult or little access	Buy all of them	Not Recorded	Not Recorded	Not recorded	Yes	Very easy access	Body creams/fatty creams	Not at all worried	Yes	Media	No	No
28	Some secondary or high School	Rural Gambia	Friend(s)	4	0	No	No	Yes	Yes	Yes	No	No	No	No	Yes	No	Always	Yes	Always	Not applicable	Yes	Not applicable	Not applicable	Not applicable	Yes	Sometimes	No	Sometimes	No	Not applicable	Yes	Yes	No	No	Yes, once	No	Somewhat easy access	Buy all of them	Not Recorded	Not Recorded	Not recorded	No	Not applicable	Not applicable	Little worried	No	Not applicable	No	No
40	Post HS College/University	Urban Gambia	Relatives	66	2	Yes	No	Yes	No	Yes	No	No	No	No	Yes	No	Always	Yes	Always	Not applicable	Yes	Not applicable	Not applicable	Not applicable	Yes	Not applicable	Not applicable	Not applicable	Not applicable	Not applicable	Not applicable	Yes	No	No	Yes, more than once	No	Somewhat difficult access	Buy all of them	Not Recorded	Not Recorded	Not recorded	No	Not applicable	Not applicable	Very worried	Yes	Healthcare worker in Senegal	Yes	Yes
36	Never attended school	Urban Gambia	Friend(s)	66	9	No	No	No	No	No	No	No	No	No	No	No	Always	No	Always	Not applicable	Yes	Not applicable	Not applicable	Not applicable	Yes	Not applicable	Not applicable	Not applicable	Not applicable	Not applicable	Not applicable	No	No	No	Yes, once	No	No Access	Buy all of them	Not Recorded	Not Recorded	Not recorded	No	Not applicable	Not applicable	Little worried	No	Not applicable	No	No
28	Completed Primary	Urban Gambia	No one/ lives alone	66	1	Yes	No	Yes	Yes	Yes	No	No	No	No	No	No	Always	Yes	Always	Not applicable	Yes	Not applicable	Not applicable	Not applicable	No	Never	Not applicable	Not applicable	Not applicable	Not applicable	No	No	No	No	No	No	Somewhat easy access	Buy all of them	Not Recorded	Not Recorded	Not recorded	No	Not applicable	Not applicable	Somewhat worried	Yes	Media	No	No
31	Some Primary School	Rural Gambia	Relatives	66	1	Yes	No	No	No	No	No	No	No	No	No	No	Always	No	Always	Not applicable	Yes	Not applicable	Not applicable	Not applicable	Yes	Never	Not applicable	Not applicable	Not applicable	Not applicable	No	Yes	No	No	No	No	Somewhat easy access	Buy all of them	Not Recorded	Not Recorded	Not recorded	No	Not applicable	Not applicable	Somewhat worried	Yes	Friends	No	No
23	Some Primary School	Urban Gambia	Relatives	66	1	Yes	No	Yes	Yes	Yes	No	No	Yes	Yes	Yes	No	Always	Yes	Always	Not applicable	Yes	Not applicable	Not applicable	Not applicable	Yes	Never	Not applicable	Not applicable	Not applicable	Not applicable	No	Yes	No	No	Not applicable	No	Somewhat easy access	Buy all of them	Not Recorded	Not Recorded	Not recorded	No	Not applicable	Not applicable	Very worried	Yes	Media	No	Yes
25	Some Primary School	Urban Gambia	Relatives	66	1	Yes	No	Yes	No	No	Yes	No	No	No	No	No	Always	No	Always	Not applicable	Yes	Not applicable	Not applicable	Not applicable	Yes	Always	No	Not applicable	Not applicable	Not applicable	Yes	No	No	No	Yes, once	Not recorded	Difficult or little access	Buy all of them	Not Recorded	Not Recorded	Not recorded	Yes	Very easy access	Body creams/fatty creams	Very worried	Yes	Media	No	No
32	Never attended school	Urban Gambia	Relatives	66	1	Yes	No	No	No	Yes	Yes	No	No	Yes	Yes	No	Always	Yes	Always	Not applicable	Yes	Not applicable	Not applicable	Not applicable	Yes	Never	Not applicable	Not applicable	Not applicable	Not applicable	No	Yes	No	No	Yes, once	No	Somewhat easy access	Buy all of them	Not Recorded	Not Recorded	Not recorded	Yes	Very easy access	Petroleum jelly or Vaseline	Somewhat worried	Yes	Health Facility/ Doctor/ Hospital	Yes	No
30	Some Primary School	Urban Gambia	Relatives	66	3	Yes	No	No	No	Yes	Yes	Yes	No	No	No	No	Sometimes	Yes	Not applicable	Not applicable	Not recorded	Sometimes	Not applicable	Not applicable	Yes	Never	Not applicable	Not applicable	Not applicable	Not applicable	No	No	No	No	Yes, more than once	No	No Access	Buy all of them	Not Recorded	Not Recorded	Not recorded	No	Not applicable	Not applicable	Not at all worried	No	Not applicable	No	No
26	Some secondary or high School	Urban Gambia	Relatives	66	1	No	No	No	No	No	Yes	No	Yes	Yes	No	Yes	Almost never	Yes	Not applicable	Not applicable	Not recorded	Not applicable	Not applicable	Not applicable	Yes	Sometimes	No	Not applicable	Not applicable	Not applicable	Yes	No	No	No	Yes, once	No	No Access	Buy all of them	Not Recorded	Not Recorded	Not recorded	No	Not applicable	Not applicable	Not at all worried	No	Not applicable	No	No
32	Some Primary School	Foreign country	No one/ lives alone	66	2	Yes	No	Yes	No	No	Yes	No	No	No	No	No	Always	No	Always	Not applicable	Not recorded	Not applicable	Not applicable	Not applicable	Yes	Sometimes	No	Not applicable	Not applicable	Not applicable	Yes	No	Syphilis	Yes	Yes, once	No	Difficult or little access	Buy all of them	Not Recorded	Not Recorded	Not recorded	No	Not applicable	Not applicable	Not at all worried	Yes	Media	Yes	Yes
27	Some Primary School	Urban Gambia	Relatives	66	2	Yes	No	Yes	Yes	Yes	No	Yes	No	No	No	No	Always	Yes	Always	Not applicable	Yes	Not applicable	Not applicable	Not applicable	Yes	Never	Not applicable	Not applicable	Not applicable	Not applicable	Yes	Yes	No	No	Yes, more than once	No	Somewhat difficult access	Buy all of them	Not Recorded	Not Recorded	Not recorded	No	Not applicable	Not applicable	Very worried	Yes	Health Facility/ Doctor/ Hospital	Yes	No
32	Never attended school	Urban Gambia	Relatives	66	2	Yes	No	Yes	No	No	Yes	No	No	No	No	No	Always	No	Always	Not applicable	Yes	Not applicable	Not applicable	Not applicable	Not recorded	Always	No	Not applicable	Not applicable	Not applicable	Yes	No	No	No	Yes, once	Not recorded	Difficult or little access	Buy all of them	Not Recorded	Not Recorded	Not recorded	No	Very easy access	Not applicable	Not at all worried	Yes	Media	No	No
31	Some secondary or high School	Urban Gambia	No one/ lives alone	66	4	No	No	Yes	No	Yes	No	No	No	No	No	No	Always	Yes	Always	Not applicable	Yes	Not applicable	Not applicable	Not applicable	Yes	Not applicable	Not applicable	Not applicable	Not applicable	Not applicable	Not applicable	No	No	No	No	No	Somewhat difficult access	Buy all of them	Not Recorded	Not Recorded	Not recorded	No	Not applicable	Not applicable	Somewhat worried	Yes	Media	Yes	Yes
51	Completed secondary or high school	Foreign country	Sexual partner	66	2	Yes	No	No	Yes	Yes	Yes	No	No	No	Yes	No	Always	No	Not applicable	Not applicable	Not recorded	Not applicable	Not applicable	Not applicable	Yes	Not applicable	Not applicable	Not applicable	Not applicable	Not applicable	Not applicable	Yes	No	No	Yes, more than once	No	No Access	Buy all of them	Not Recorded	Not Recorded	Not recorded	Yes	Very easy access	Petroleum jelly or Vaseline	Not at all worried	No	Not applicable	Yes	Yes
40	Completed Primary	Urban Gambia	No one/ lives alone	66	3	Yes	No	Yes	Yes	Yes	No	No	No	Yes	Yes	No	Always	Yes	Not applicable	Not applicable	Not recorded	Not applicable	Not applicable	Not applicable	Yes	Always	No	Not applicable	Not applicable	Always	Yes	No	No	No	No	No	Somewhat difficult access	Buy all of them	Not Recorded	Not Recorded	Not recorded	Yes	Somewhat difficult access	Unspecified - lubricant gel from pharmacy	Very worried	Yes	Media	Yes	Yes
33	Never attended school	Urban Gambia	No one/ lives alone	66	0	Yes	No	No	Yes	Yes	No	No	No	No	Yes	No	Always	Yes	Always	Not applicable	Yes	Not applicable	Not applicable	Not applicable	Yes	Not applicable	Not applicable	Not applicable	Not applicable	Not applicable	Not applicable	Yes	No	No	Yes, once	No	Somewhat difficult access	Buy all of them	Not Recorded	Not Recorded	Not recorded	No	Not applicable	Not applicable	Very worried	Yes	Media	No	No
33	Some Primary School	Foreign country	No one/ lives alone	66	4	Yes	No	Yes	No	No	Yes	No	No	No	No	No	Always	Yes	Always	Not applicable	Yes	Most of the time	Not applicable	Not applicable	Yes	Not applicable	Not applicable	Not applicable	Not applicable	Not applicable	Not applicable	Yes	No	No	Yes, once	No	Difficult or little access	Buy all of them	Not Recorded	Not Recorded	Not recorded	No	Very easy access	Not recorded	Very worried	Yes	Media	No	No
32	Completed Primary	Urban Gambia	Relatives	66	1	Yes	No	No	Yes	No	Yes	No	No	No	Yes	No	Always	Yes	Always	Not applicable	Yes	Not applicable	Not applicable	Not applicable	Yes	Never	Not applicable	Not applicable	Not applicable	Not applicable	No	No	No	No	No	No	Somewhat difficult access	Buy all of them	Not Recorded	Not Recorded	Not recorded	Yes	Very easy access	Petroleum jelly or Vaseline	Little worried	Yes	Media	No	No
42	Post HS College/University	Foreign country	Colleague(s)	66	3	Yes	No	No	Yes	Yes	No	No	No	No	No	No	Always	Yes	Always	Don’t know	Yes	Not applicable	Not applicable	Not applicable	Yes	Not applicable	Not applicable	Not applicable	Not applicable	Not applicable	Not applicable	No	No	No	Yes, once	No	Somewhat difficult access	Buy all of them	Not Recorded	Not Recorded	Not recorded	No	Not applicable	Not applicable	Little worried	Yes	Friends	No	No
40	Never attended school	Urban Gambia	No one/ lives alone	66	4	Yes	No	No	No	No	No	No	No	No	No	No	Always	No	Not applicable	Not applicable	Not recorded	Not applicable	Not applicable	Not applicable	Yes	Always	No	Not applicable	Not applicable	Not applicable	Yes	No	No	No	Yes, once	No	Very easy access	Get all of them for free	SIP	20	Yes	No	Not applicable	Not applicable	Little worried	Yes	Media	No	No
28	Some secondary or high School	Urban Gambia	No one/ lives alone	66	1	Yes	No	No	No	Yes	No	No	No	No	No	Yes	Almost always	Yes	Always	Not applicable	Yes	Not applicable	Not applicable	Not applicable	Yes	Never	Not applicable	Not applicable	Not applicable	Not applicable	No	No	Syphilis	Yes	No	No	Somewhat easy access	Both	Local clinic	32	Yes	No	Not applicable	Not applicable	Very worried	Yes	Media	No	No
37	Some secondary or high School	Urban Gambia	Sexual partner	66	0	Yes	No	No	No	Yes	No	No	No	No	Yes	Yes	Almost always	Yes	Always	Not applicable	Yes	Not applicable	Not applicable	Not applicable	Yes	Never	Not applicable	Not applicable	Not applicable	Not applicable	No	Yes	No	Yes	Yes, once	No	Somewhat difficult access	Buy all of them	Not Recorded	Not Recorded	Not recorded	Yes	Very easy access	Petroleum jelly or Vaseline	Very worried	Yes	Media	Yes	No
46	Never attended school	Foreign country	Friend(s)	66	1	Yes	No	No	Yes	Yes	Yes	No	Yes	Yes	Yes	No	Always	No	Not Recorded	Not applicable	Yes	Not applicable	Not applicable	Not applicable	Yes	Not applicable	Not applicable	Not applicable	Not applicable	Not applicable	Not applicable	No	No	No	No	No	Difficult or little access	Buy all of them	Not Recorded	Not Recorded	Not recorded	No	Not applicable	Not applicable	Very worried	Yes	Media	No	No
46	Some secondary or high School	Foreign country	Friend(s)	66	4	Yes	No	No	No	No	Yes	No	No	No	No	No	Always	Yes	Not applicable	Not applicable	Not recorded	Not applicable	Not applicable	Not applicable	Yes	Not applicable	Not applicable	Not applicable	Not applicable	Not applicable	Not applicable	Yes	No	No	Yes, once	No	Very easy access	Get all of them for free	SIP	Don’t know	Yes	Yes	Very easy access	Petroleum jelly or Vaseline	Very worried	Yes	Media	No	No
34	Some Primary School	Urban Gambia	Sexual partner	66	3	Yes	Yes	No	Yes	Yes	No	No	No	Yes	Yes	Yes	Almost always	Yes	Always	Not applicable	Yes	Not applicable	Not applicable	Not applicable	Yes	Never	Not applicable	Not applicable	Not applicable	Not applicable	No	No	No	No	No	No	Somewhat difficult access	Buy all of them	Not Recorded	Not Recorded	Not recorded	No	Not applicable	Not applicable	Not at all worried	No	Not applicable	No	No
30	Never attended school	Foreign country	Friend(s)	66	1	Yes	No	Yes	No	Yes	No	No	No	No	No	Yes	Almost always	Yes	Most of the time	Not applicable	Yes	Not applicable	Not applicable	Not applicable	Yes	Not applicable	Not applicable	Not applicable	Not applicable	Not applicable	Not applicable	No	No	No	No	No	Difficult or little access	Buy all of them	Not Recorded	Not Recorded	Not recorded	Yes	Somewhat easy access	Petroleum jelly or Vaseline	Very worried	No	Not applicable	No	No
32	Some secondary or high School	Urban Gambia	Relatives	66	3	No	No	No	No	No	No	No	No	No	No	No	Always	No	Always	Not applicable	Yes	Always	Not Recorded	Not applicable	Yes	Most of the time	Yes	Not Recorded	Yes	Not applicable	Yes	Yes	No	No	Yes, once	No	Difficult or little access	Get all of them for free	NASO	15	Yes	Yes	Very easy access	Body creams/fatty creams	Very worried	Yes	Media	Yes	Yes
32	Completed Primary	Urban Gambia	Sexual partner	66	9	No	No	Yes	No	No	No	No	Yes	Yes	No	No	Always	No	Always	Not applicable	Not recorded	Not applicable	Not applicable	Not applicable	Not recorded	Always	Yes	Not applicable	Not applicable	Not applicable	Yes	Yes	No	No	Yes, once	No	No Access	Buy all of them	Not Recorded	Not Recorded	Not recorded	No	Not applicable	Not applicable	Very worried	Yes	Media	No	No
33	Never attended school	Urban Gambia	Relatives	66	0	Yes	No	No	No	Yes	No	No	Yes	Yes	Yes	No	Always	Yes	Always	Not applicable	Yes	Not applicable	Not applicable	Not applicable	Yes	Not applicable	Not applicable	Not applicable	Not applicable	Not applicable	Not applicable	Yes	No	No	Yes, once	No	Somewhat difficult access	Both	SWAGA	24	No	Yes	Somewhat difficult access	Unspecified - lubricant gel from pharmacy	Very worried	No	Not applicable	No	No
30	Never attended school	Foreign country	Friend(s)	66	3	Yes	No	No	No	No	No	Yes	No	No	No	No	Sometimes	No	Not applicable	Not applicable	Not recorded	Not applicable	Not applicable	Not applicable	Yes	Always	Yes	Never	Not applicable	Not applicable	Yes	No	No	No	Yes, once	No	Difficult or little access	Buy all of them	Not Recorded	Not Recorded	Not recorded	No	Not applicable	Not applicable	Not at all worried	Yes	Media	Yes	Yes
30	Some Primary School	Rural Gambia	Colleague(s)	66	2	Yes	No	No	No	Yes	No	No	No	No	No	No	Always	No	Always	Not applicable	Yes	Not applicable	Not applicable	Not applicable	Yes	Not applicable	Not applicable	Not applicable	Not applicable	Not applicable	Not applicable	No	No	No	Yes, once	No	Difficult or little access	Buy all of them	Not Recorded	Not Recorded	Not recorded	No	Not applicable	Not applicable	Not at all worried	No	Not applicable	No	No
37	Never attended school	Foreign country	No one/ lives alone	66	1	Yes	No	No	No	No	No	No	No	No	No	No	Always	No	Not applicable	Not applicable	Not recorded	Always	Not applicable	Not applicable	Yes	Not applicable	Not applicable	Not applicable	Not applicable	Not applicable	Not applicable	No	No	No	Yes, once	Not recorded	Difficult or little access	Buy all of them	Not Recorded	Not Recorded	Not recorded	No	Not applicable	Not applicable	Not at all worried	Yes	Media	No	No
35	Completed Primary	Urban Gambia	No one/ lives alone	66	5	No	No	No	Yes	No	No	No	No	No	No	No	Always	No	Not applicable	Not applicable	Yes	Most of the time	Not applicable	Not applicable	Yes	Not applicable	Not applicable	Not applicable	Not applicable	Not applicable	Not applicable	Yes	No	No	Yes, once	No	Difficult or little access	Buy all of them	Not Recorded	Not Recorded	Not recorded	No	Not applicable	Not applicable	Not at all worried	Yes	Friends	No	No
28	Some Primary School	Urban Gambia	No one/ lives alone	66	1	Yes	No	No	Yes	Yes	Yes	No	Yes	Yes	Yes	Yes	Almost always	Yes	Always	Not applicable	Yes	Not applicable	Not applicable	Not applicable	Yes	Never	Not applicable	Not applicable	Not applicable	Not applicable	No	No	No	No	No	No	Somewhat difficult access	Buy all of them	Not Recorded	Not Recorded	Not recorded	Yes	Very easy access	Body creams/fatty creams	Very worried	Yes	Peer Educator/workshop	Yes	Yes
33	Never attended school	Foreign country	Friend(s)	4	4	Yes	No	No	No	Yes	No	No	No	No	Yes	No	Always	No	Always	Not applicable	Yes	Not applicable	Not applicable	Not applicable	Yes	Not applicable	Not applicable	Not applicable	Not applicable	Not applicable	Not applicable	Yes	No	No	Yes, once	Yes	Difficult or little access	Buy all of them	Not Recorded	Not Recorded	Not recorded	No	Not applicable	Not applicable	Little worried	Yes	Friends	Not recorded	No
40	Never attended school	Foreign country	No one/ lives alone	66	0	Yes	No	No	No	No	Yes	No	No	No	No	No	Always	No	Always	Not applicable	Yes	Not applicable	Not applicable	Not applicable	Not recorded	Always	No	Never	Not applicable	Not applicable	Yes	Yes	No	No	Yes, once	No	Difficult or little access	Buy all of them	Not Recorded	Not Recorded	Not recorded	No	Not applicable	Not applicable	Not at all worried	Yes	Media	Yes	Yes
33	Some secondary or high School	Rural Gambia	Colleague(s)	66	5	Yes	No	Yes	No	Yes	No	No	No	No	No	Yes	Almost always	No	Most of the time	Not applicable	Yes	Always	Not applicable	Not applicable	Yes	Never	Not applicable	Never	Not applicable	Not applicable	No	No	No	No	No	No	Difficult or little access	Buy all of them	Not Recorded	Not Recorded	Not recorded	No	Not applicable	Not applicable	Very worried	Yes	Friends	No	No
27	Never attended school	Rural Gambia	No one/ lives alone	66	4	Yes	No	No	No	Yes	No	No	No	No	Yes	Yes	Almost always	No	Always	Not applicable	Yes	Not applicable	Not applicable	Not applicable	Yes	Never	Not applicable	Not applicable	Not applicable	Not applicable	No	Yes	No	No	Yes, once	No	Somewhat difficult access	Both	MRC	0	No	Yes	Somewhat difficult access	Unspecified - lubricant gel from pharmacy	Little worried	Yes	Health Facility/ Doctor/ Hospital	Yes	Yes
40	Never attended school	Foreign country	No one/ lives alone	66	5	Yes	No	No	No	No	Yes	No	Yes	Yes	No	No	Always	No	Not applicable	Not applicable	Not recorded	Not applicable	Not applicable	Not applicable	Yes	Not applicable	Not applicable	Not applicable	Not applicable	Not applicable	Not applicable	No	No	No	Yes, once	Not recorded	Difficult or little access	Buy all of them	Not Recorded	Not Recorded	Not recorded	No	Not applicable	Not applicable	Very worried	Yes	Media	Yes	Yes
22	Never attended school	Urban Gambia	No one/ lives alone	66	1	Yes	No	No	No	Yes	No	No	No	No	Yes	No	Always	No	Not applicable	Not applicable	Not recorded	Not applicable	Not applicable	Not applicable	Yes	Not applicable	Not applicable	Not applicable	Not applicable	Not applicable	Not applicable	No	No	No	No	No	Somewhat difficult access	Buy all of them	Not Recorded	Not Recorded	Not recorded	No	Not applicable	Not applicable	Very worried	No	Not applicable	No	No
30	Never attended school	Foreign country	Friend(s)	66	4	Yes	No	No	No	Yes	Yes	No	No	No	Yes	Yes	Sometimes	No	Always	Not applicable	Yes	Always	Not applicable	Not applicable	Yes	Never	Not applicable	Never	Not applicable	Not Recorded	No	No	No	No	Yes, more than once	No	Difficult or little access	Buy all of them	Not Recorded	Not Recorded	Not recorded	No	Not applicable	Not applicable	Not at all worried	Yes	Friends	No	No
28	Never attended school	Foreign country	Sexual partner	66	1	Yes	No	Yes	No	No	No	Yes	No	No	No	No	Always	No	Not applicable	Not applicable	Not recorded	Not applicable	Not applicable	Not applicable	Yes	Always	Yes	Never	Not applicable	Not applicable	Yes	No	No	No	Yes, more than once	No	Very easy access	Buy all of them	Not Recorded	Not Recorded	Not recorded	No	Not applicable	Not applicable	Not at all worried	Yes	Media	No	No
32	Never attended school	Urban Gambia	Relatives	66	4	Yes	No	Yes	No	Yes	No	Yes	No	Yes	Yes	No	Always	Yes	Always	Not applicable	Yes	Not applicable	Not applicable	Not applicable	Yes	Always	No	Not applicable	Not applicable	Not applicable	Yes	Yes	No	No	Yes, once	No	Somewhat difficult access	Buy all of them	Not Recorded	Not Recorded	Not recorded	No	Not applicable	Not applicable	Not at all worried	Yes	Health Facility/ Doctor/ Hospital	Yes	Yes
27	Never attended school	Foreign country	Colleague(s)	66	3	Yes	No	No	Yes	Yes	No	Yes	No	No	Yes	Yes	Almost always	No	Always	Not applicable	Yes	Not applicable	Not applicable	Not applicable	Yes	Never	Not applicable	Never	Not applicable	Not applicable	No	No	No	No	Yes, more than once	No	Difficult or little access	Buy all of them	Not Recorded	Not Recorded	Not recorded	No	Not applicable	Not applicable	Not at all worried	Yes	Friends	No	No
20	Some Primary School	Urban Gambia	Relatives	66	0	Yes	No	No	No	Yes	No	Yes	Yes	Yes	Yes	Yes	Almost always	Yes	Always	Not applicable	Yes	Not applicable	Not applicable	Not applicable	Yes	Never	Not applicable	Not applicable	Not applicable	Not applicable	No	No	No	No	No	No	Very easy access	Get all of them for free	SIP	Don’t know	Yes	No	Not applicable	Not applicable	Somewhat worried	Yes	SIP	Yes	Yes
25	Completed Primary	Rural Gambia	Colleague(s)	66	3	Yes	No	No	Yes	Yes	No	No	No	No	Yes	Yes	Almost always	No	Always	Not applicable	Yes	Not applicable	Not applicable	Not applicable	Yes	Not applicable	Not applicable	Not applicable	Not applicable	Not applicable	Not applicable	Yes	No	No	Yes, once	No	Difficult or little access	Buy all of them	Not Recorded	Not Recorded	Not recorded	No	Not applicable	Not applicable	Little worried	Yes	Media	Yes	Yes
38	Some secondary or high School	Urban Gambia	Other child	66	1	Yes	Yes	No	No	Yes	No	No	No	No	Yes	Yes	Almost always	Yes	Always	Not applicable	Yes	Not applicable	Not applicable	Not applicable	Yes	Not applicable	Not applicable	Not applicable	Not applicable	Not applicable	Not applicable	Yes	Gonorrhea or Chlamydia	Yes	Yes, once	No	Somewhat easy access	Both	NASO	Don’t know	Yes	Yes	Somewhat difficult access	Water-based lubricant	Somewhat worried	Yes	NASO	Yes	Yes
39	Some secondary or high School	Foreign country	Friend(s)	4	1	Yes	No	No	Yes	No	No	No	No	No	Yes	Yes	Almost always	No	Always	Not applicable	Yes	Not applicable	Not applicable	Not applicable	Yes	Never	Not applicable	Never	Not applicable	Not applicable	No	No	No	No	Yes, more than once	No	Difficult or little access	Buy all of them	Not Recorded	Not Recorded	Not recorded	No	Not applicable	Not applicable	Little worried	No	Not applicable	No	No
33	Some Primary School	Foreign country	Sexual partner	66	3	Yes	No	No	No	No	No	Yes	No	No	No	No	Always	Yes	Not applicable	Not applicable	Not recorded	Not applicable	Not applicable	Not applicable	Yes	Always	Yes	Not applicable	Not applicable	Not applicable	Yes	No	No	No	Yes, once	Not recorded	Difficult or little access	Buy all of them	Not Recorded	Not Recorded	Not recorded	No	Not applicable	Not applicable	Not at all worried	Yes	Media	No	No
35	Never attended school	Urban Gambia	Colleague(s)	66	4	Yes	No	No	No	Yes	No	No	No	No	Not recorded	No	Always	No	Always	Not applicable	No	Not applicable	Not applicable	Rarely	Yes	Not applicable	Not applicable	Not applicable	Not applicable	Not applicable	Not applicable	Yes	No	No	Yes, more than once	Yes	Not applicable	Buy all of them	Not Recorded	Not Recorded	Not recorded	No	Not applicable	Not applicable	Not at all worried	No	Not applicable	No	No
42	Never attended school	Urban Gambia	No one/ lives alone	66	1	Yes	Yes	Yes	Yes	Yes	Yes	Yes	Yes	Yes	Yes	Yes	Almost always	Yes	Always	Always	Yes	Not applicable	Not applicable	Not applicable	Yes	Not applicable	Not applicable	Not applicable	Not applicable	Not applicable	Not applicable	No	No	No	No	No	Difficult or little access	Both	Local clinic	Don’t know	No	Yes	Very easy access	Body creams/fatty creams	Not at all worried	No	Not applicable	No	No
42	Never attended school	Not recorded	Friend(s)	66	1	Yes	No	No	No	No	Yes	No	No	No	No	No	Always	Yes	Not applicable	Not applicable	Not recorded	Not applicable	Not applicable	Not applicable	Yes	Not applicable	Not applicable	Not applicable	Not applicable	Not applicable	Not applicable	No	No	No	Yes, once	No	Difficult or little access	Buy all of them	Not Recorded	Not Recorded	Not recorded	No	Not applicable	Not applicable	Not at all worried	Yes	Health Facility/ Doctor/ Hospital	No	No
50	Never attended school	Urban Gambia	Friend(s)	66	0	Yes	No	No	No	No	No	No	No	No	No	No	Always	Yes	Not applicable	Not applicable	Not recorded	Not applicable	Not applicable	Not applicable	Yes	Not applicable	Not applicable	Not applicable	Not applicable	Not applicable	Not applicable	No	No	No	Yes, once	No	Difficult or little access	Buy all of them	Not Recorded	Not Recorded	Not recorded	No	Not applicable	Not applicable	Not at all worried	Yes	Media	No	No
38	Never attended school	Urban Gambia	Relatives	66	2	Yes	Yes	Yes	Yes	Yes	Yes	Yes	No	Yes	Yes	Yes	Almost always	Yes	Always	Not applicable	Yes	Not applicable	Not applicable	Not applicable	Yes	Never	Not applicable	Not applicable	Not applicable	Not applicable	Yes	No	No	No	No	No	Somewhat difficult access	Buy all of them	Not Recorded	Not Recorded	Not recorded	No	Not applicable	Not applicable	Somewhat worried	Yes	Health Facility/ Doctor/ Hospital	No	No
17	Some secondary or high School	Rural Gambia	Relatives	66	1	No	No	No	No	No	No	No	No	No	No	No	Always	No	Always	Not applicable	Yes	Not applicable	Not applicable	Not applicable	Yes	Not applicable	Not applicable	Not applicable	Not applicable	Not applicable	Not applicable	No	No	No	No	No	Difficult or little access	Buy all of them	Not Recorded	Not Recorded	Not recorded	No	Not applicable	Not applicable	Very worried	Yes	Friends	No	No
32	Never attended school	Rural Gambia	Sexual partner	66	5	Yes	No	Yes	No	No	No	No	No	No	No	Yes	Sometimes	No	Always	Not applicable	Yes	Not applicable	Not applicable	Not applicable	Yes	Never	Not applicable	Never	Not applicable	Not applicable	No	No	No	No	No	No	Difficult or little access	Buy all of them	Not Recorded	Not Recorded	Not recorded	No	Not applicable	Not applicable	Very worried	Yes	Media	No	No
18	Never attended school	Urban Gambia	Relatives	66	0	Yes	No	Yes	No	Yes	No	No	No	No	No	Yes	Almost always	Yes	Always	Not applicable	Yes	Not applicable	Not applicable	Not applicable	Yes	Never	Not applicable	Not applicable	Not applicable	Not applicable	No	No	No	No	No	No	Difficult or little access	Both	Brothel owner	Don’t know	Yes	No	Not applicable	Not applicable	Very worried	Yes	Friends	No	No
49	Never attended school	Urban Gambia	Relatives	66	1	Yes	No	Yes	No	No	No	No	No	No	No	No	Always	No	Always	Not applicable	Yes	Not applicable	Not applicable	Not applicable	Not recorded	Always	No	Not applicable	Not applicable	Not applicable	Yes	No	No	No	Yes, once	No	Difficult or little access	Buy all of them	Not Recorded	Not Recorded	Not recorded	Yes	Very easy access	Body creams/fatty creams	Very worried	Yes	Media	No	No
35	Never attended school	Rural Gambia	Colleague(s)	66	2	Yes	No	No	No	No	No	No	No	No	No	No	Always	No	Always	Not applicable	Yes	Not applicable	Not applicable	Not applicable	Yes	Always	Not recorded	Never	Not applicable	Not Recorded	Yes	No	No	No	Yes, more than once	No	Difficult or little access	Not applicable	Not Recorded	Not Recorded	Not recorded	No	Not applicable	Not applicable	Little worried	No	Not applicable	No	No
26	Some Primary School	Urban Gambia	Relatives	66	3	Yes	No	No	No	Yes	No	No	No	No	No	No	Always	Yes	Not applicable	Not applicable	Not recorded	Not applicable	Not applicable	Not applicable	Yes	Not applicable	Not applicable	Not applicable	Not applicable	Not applicable	Not applicable	Yes	No	No	Yes, more than once	No	Somewhat easy access	Buy all of them	Not Recorded	Not Recorded	Not recorded	Yes	Very easy access	Body creams/fatty creams	Very worried	Yes	Health Facility/ Doctor/ Hospital	Yes	No
18	Some secondary or high School	Urban Gambia	Relatives	66	1	Yes	No	No	No	Yes	No	Yes	No	No	Yes	Yes	Almost always	Yes	Always	Not applicable	Yes	Not applicable	Not applicable	Not applicable	Yes	Never	Not applicable	Not applicable	Not applicable	Not applicable	No	No	No	No	No	No	Somewhat difficult access	Buy all of them	Not Recorded	Not Recorded	Not recorded	No	Not applicable	Not applicable	Very worried	No	Not applicable	No	No
28	Never attended school	Foreign country	Colleague(s)	66	2	No	No	No	No	No	No	No	No	No	No	No	Almost always	No	Always	Not applicable	Yes	Not applicable	Not applicable	Not applicable	Yes	Not applicable	Not applicable	Not applicable	Not applicable	Not applicable	Not applicable	No	No	No	Yes, once	No	No Access	Buy all of them	Not Recorded	Not Recorded	Not recorded	No	Not applicable	Not applicable	Little worried	No	Not applicable	No	No
22	Completed Primary	Foreign country	Relatives	66	2	Yes	No	No	Yes	Yes	No	No	Yes	Yes	Yes	No	Always	Yes	Always	Not applicable	Yes	Not applicable	Not applicable	Not applicable	Yes	Never	Not applicable	Not applicable	Not applicable	Not applicable	No	No	No	No	No	No	Somewhat easy access	Buy all of them	Not Recorded	Not Recorded	Not recorded	No	Not applicable	Not applicable	Very worried	Yes	Friends	Yes	Yes
38	Some secondary or high School	Urban Gambia	Sexual partner	66	2	Yes	No	No	Yes	Yes	No	Yes	Yes	Yes	Yes	No	Always	No	Always	Not applicable	Not recorded	Not applicable	Not applicable	Not applicable	Yes	Always	No	Not applicable	Not applicable	Not applicable	Yes	Yes	No	No	Yes, more than once	Yes	Very easy access	Get all of them for free	NASO	2	Yes	No	Not applicable	Not applicable	Very worried	Yes	NASO	Yes	Yes
22	Some Primary School	Rural Gambia	Relatives	66	1	Yes	No	Yes	No	No	Yes	Yes	Yes	Yes	No	No	Sometimes	No	Sometimes	Not applicable	Yes	Always	Not applicable	Not applicable	Yes	Most of the time	Yes	Not applicable	Not applicable	Not applicable	Yes	No	No	No	Yes, once	No	Difficult or little access	Buy all of them	Not Recorded	Not Recorded	Not recorded	No	Not applicable	Not applicable	Not at all worried	Yes	Media	No	No
30	Some secondary or high School	Urban Gambia	No one/ lives alone	66	0	Yes	No	Yes	Yes	Yes	Yes	Yes	No	No	Yes	No	Always	Yes	Always	Not applicable	Yes	Not applicable	Not applicable	Not applicable	Yes	Always	No	Not applicable	Not applicable	Not applicable	Yes	Yes	No	No	Yes, once	No	Somewhat easy access	Both	NASO	8	No	No	Not applicable	Not applicable	Very worried	Yes	Media	Yes	Yes
30	Some Primary School	Foreign country	Colleague(s)	66	0	Yes	No	No	No	No	No	No	No	No	No	No	Always	No	Not applicable	Not applicable	Not recorded	Not applicable	Not applicable	Not applicable	Yes	Not applicable	Not applicable	Not applicable	Not applicable	Not applicable	Not applicable	No	No	No	Yes, once	No	No Access	Buy all of them	Not Recorded	Not Recorded	Not recorded	No	Not applicable	Not applicable	Very worried	No	Not applicable	No	No
48	Never attended school	Rural Gambia	Colleague(s)	66	0	Yes	No	No	No	No	Yes	No	No	No	No	No	Always	No	Not applicable	Not applicable	Yes	Not applicable	Not applicable	Not applicable	Yes	Always	No	Not applicable	Not applicable	Not applicable	Yes	Yes	No	No	Yes, once	No	Difficult or little access	Buy all of them	Not Recorded	Not Recorded	Not recorded	No	Not applicable	Not applicable	Not at all worried	Yes	Media	No	No
31	Some Primary School	Urban Gambia	Relatives	3	1	Yes	No	No	Yes	Yes	No	No	Yes	Yes	Yes	No	Always	No	Always	Not applicable	Yes	Not applicable	Not applicable	Not applicable	Yes	Not applicable	Not applicable	Not applicable	Not applicable	Not applicable	Not applicable	No	No	No	Yes, more than once	No	Difficult or little access	Buy all of them	SWAGA	2	No	No	Difficult or little access	Not applicable	Little worried	No	Not applicable	No	No
29	Some Primary School	Urban Gambia	No one/ lives alone	66	2	Yes	No	No	No	Yes	No	No	No	No	Yes	No	Always	Yes	Always	Not applicable	Yes	Not applicable	Not applicable	Not applicable	Yes	Not applicable	Not applicable	Not applicable	Not applicable	Not applicable	Not applicable	No	No	No	No	No	Somewhat difficult access	Buy all of them	Not Recorded	Not Recorded	Not recorded	No	Not applicable	Not applicable	Very worried	Yes	NASO	Yes	Yes
21	Some secondary or high School	Foreign country	Colleague(s)	66	3	Yes	No	No	No	No	No	No	No	No	Yes	No	Always	No	Always	Not applicable	Yes	Not applicable	Not applicable	Not applicable	Yes	Not applicable	Not applicable	Not applicable	Not applicable	Not applicable	Not applicable	Yes	No	No	Yes, more than once	No	Difficult or little access	Buy all of them	Not Recorded	Not Recorded	Not recorded	No	Not applicable	Not applicable	Not at all worried	No	Not applicable	No	No
30	Never attended school	Rural Gambia	No one/ lives alone	66	3	Yes	No	No	No	No	No	No	No	No	No	No	Always	Yes	Not applicable	Not applicable	Not recorded	Not applicable	Not applicable	Not applicable	Yes	Not applicable	Not applicable	Not applicable	Not applicable	Not applicable	Not applicable	Yes	No	No	Yes, once	No	Difficult or little access	Buy all of them	Not Recorded	Not Recorded	Not recorded	No	Not applicable	Not applicable	Not at all worried	Yes	Media	No	No
17	Some secondary or high School	Urban Gambia	No one/ lives alone	66	77	Yes	No	Yes	No	Yes	Yes	Yes	No	Yes	Yes	No	Always	Yes	Always	Not applicable	Yes	Not applicable	Not applicable	Not applicable	Yes	Always	No	Not applicable	Not applicable	Never	Yes	Yes	No	No	Yes, once	No	Very easy access	Buy all of them	Not Recorded	Not Recorded	Not recorded	Yes	Very easy access	Water-based lubricant	Very worried	Yes	Partner	Yes	Yes
34	Never attended school	Urban Gambia	No one/ lives alone	66	2	Yes	No	No	Yes	Yes	No	No	No	No	Yes	No	Always	Yes	Always	Not applicable	Yes	Always	Not applicable	Not applicable	Yes	Not applicable	Not applicable	Not applicable	Not applicable	Not applicable	Not applicable	Yes	No	Yes	Yes, more than once	No	Somewhat difficult access	Buy all of them	Not Recorded	Not Recorded	Not recorded	No	Not applicable	Not applicable	Very worried	Yes	MRC	No	No
26	Some secondary or high School	Urban Gambia	Colleague(s)	66	4	No	No	No	No	No	No	No	Yes	Yes	No	Yes	Sometimes	Yes	Always	Not applicable	Yes	Not applicable	Not applicable	Not applicable	Yes	Never	Not applicable	Not applicable	Not applicable	Not applicable	No	No	No	No	Not applicable	No	Difficult or little access	Buy all of them	Not Recorded	Not Recorded	Not recorded	No	Not applicable	Not applicable	Very worried	No	Not applicable	No	No
24	Some Primary School	Foreign country	No one/ lives alone	66	1	Yes	No	No	No	No	Yes	Yes	No	No	No	No	Always	Yes	Not applicable	Not applicable	Not recorded	Not applicable	Not applicable	Not applicable	Yes	Always	No	Not applicable	Not applicable	Not applicable	Yes	No	No	No	Yes, once	No	Difficult or little access	Buy all of them	Not Recorded	Not Recorded	Not recorded	No	Not applicable	Not applicable	Not at all worried	Yes	Media	No	No
19	Some secondary or high School	Urban Gambia	No one/ lives alone	66	0	Yes	No	No	No	No	No	No	No	No	No	No	Always	No	Always	Not applicable	Yes	Not applicable	Not applicable	Not applicable	Yes	Always	No	Not applicable	Not applicable	Not applicable	Yes	Yes	Syphilis	Yes	Yes, once	No	Difficult or little access	Buy all of them	Not Recorded	Not Recorded	Not recorded	Yes	Very easy access	Petroleum jelly or Vaseline	Not at all worried	Yes	Media	No	No
17	Some Primary School	Foreign country	Colleague(s)	66	1	Yes	No	No	No	No	No	No	No	No	No	No	Almost always	No	Always	Not applicable	Yes	Not applicable	Not applicable	Not applicable	Yes	Never	Not applicable	Not applicable	Not applicable	Not applicable	No	Yes	No	No	Yes, once	No	Difficult or little access	Buy all of them	Not Recorded	Not Recorded	Not recorded	No	Not applicable	Not applicable	Little worried	No	Not applicable	No	No
21	Never attended school	Urban Gambia	Friend(s)	66	2	Yes	No	Yes	No	Yes	No	Yes	No	No	No	No	Always	Yes	Always	Not applicable	Yes	Not applicable	Not applicable	Not applicable	Yes	Always	No	Not applicable	Not applicable	Not applicable	Yes	Yes	No	No	Yes, more than once	No	Somewhat difficult access	Buy all of them	Not Recorded	Not Recorded	Not recorded	Yes	Somewhat difficult access	Water-based lubricant	Somewhat worried	Yes	Health Facility/ Doctor/ Hospital	Yes	Yes
22	Some secondary or high School	Foreign country	Relatives	66	1	No	No	No	No	No	No	No	No	No	No	No	Never	No	Always	Not applicable	Not recorded	Not applicable	Not applicable	Not applicable	Not recorded	Not applicable	Not applicable	Not applicable	Not applicable	Not applicable	Not applicable	No	No	No	Yes, once	No	Difficult or little access	Buy all of them	Not Recorded	Not Recorded	Not recorded	No	Not applicable	Not applicable	Not at all worried	No	Not applicable	No	No
43	Some secondary or high School	Urban Gambia	Relatives	66	5	Yes	No	No	No	No	Yes	No	No	No	No	No	Always	No	Not applicable	Not applicable	Not recorded	Not applicable	Not applicable	Not applicable	Yes	Always	No	Never	Not applicable	Not applicable	Yes	Yes	Syphilis	Yes	Yes, once	Yes	Very easy access	Get all of them for free	NASO	44	Yes	No	Not applicable	Not applicable	Very worried	Yes	NASO	No	No
28	Some secondary or high School	Foreign country	No one/ lives alone	66	1	Yes	No	No	Yes	Yes	No	No	No	No	No	Yes	Almost always	No	Always	Not applicable	Yes	Not applicable	Not applicable	Not applicable	No	Never	Not applicable	Not applicable	Not applicable	Not applicable	No	No	No	No	No	No	Difficult or little access	Buy all of them	Not Recorded	Not Recorded	Not recorded	No	Not applicable	Not applicable	Very worried	No	Not applicable	No	No
31	Some Primary School	Not recorded	No one/ lives alone	66	3	No	No	Yes	Yes	Yes	Yes	Yes	No	Yes	Yes	No	Always	Yes	Always	Not applicable	Yes	Not applicable	Not applicable	Not applicable	Yes	Not applicable	Not applicable	Not applicable	Not applicable	Not applicable	Not applicable	Yes	No	No	Yes, more than once	No	Somewhat easy access	Buy all of them	Not Recorded	Not Recorded	Not recorded	Yes	Somewhat difficult access	Water-based lubricant	Somewhat worried	Yes	NASO	Yes	Yes
24	Completed Primary	Urban Gambia	No one/ lives alone	66	0	Yes	No	Yes	No	No	No	No	No	No	No	No	Always	Yes	Not applicable	Not applicable	Not recorded	Not applicable	Not applicable	Not applicable	Yes	Always	No	Don’t know	No	Not applicable	Yes	Yes	No	No	No	No	Very easy access	Get all of them for free	MRC	44	Yes	No	Not applicable	Not applicable	Very worried	Yes	Peer Educator/workshop	Yes	Yes
32	Some secondary or high School	Foreign country	No one/ lives alone	66	1	No	No	No	Yes	Yes	No	No	No	No	No	No	Always	No	Always	Not applicable	Yes	Not applicable	Not applicable	Not applicable	Yes	Not applicable	Not applicable	Not applicable	Not applicable	Not applicable	Not applicable	No	No	No	Yes, more than once	No	Very easy access	Get all of them for free	MRC	1	Yes	No	Not applicable	Not applicable	Little worried	No	Not applicable	No	No
29	Some secondary or high School	Urban Gambia	No one/ lives alone	66	2	Yes	No	Yes	Yes	Yes	Yes	Yes	No	No	Yes	Yes	Almost always	Yes	Always	Not applicable	Yes	Not applicable	Not applicable	Not applicable	Yes	Never	Not applicable	Not applicable	Not applicable	Not applicable	No	No	No	No	No	No	Somewhat difficult access	Buy all of them	Not Recorded	Not Recorded	Not recorded	Yes	Somewhat difficult access	Water-based lubricant	Very worried	Yes	Peer Educator/workshop	Yes	Yes
23	Some Primary School	Foreign country	No one/ lives alone	66	2	Yes	No	Yes	No	Yes	No	Yes	Yes	Yes	No	Yes	Sometimes	No	Always	Not applicable	Yes	Not applicable	Not applicable	Not applicable	Yes	Never	No	Never	Not applicable	Not applicable	No	Yes	No	No	Yes, once	No	Very easy access	Buy all of them	Not Recorded	Not Recorded	Not recorded	No	Not applicable	Not applicable	Very worried	Yes	Media	Yes	Yes
34	Some secondary or high School	Urban Gambia	No one/ lives alone	66	0	Yes	No	No	No	No	No	No	No	No	No	No	Always	Yes	Always	Not applicable	Yes	Not applicable	Not applicable	Always	Yes	Not applicable	Not applicable	Not applicable	Not applicable	Not applicable	Not applicable	Yes	No	No	Yes, once	No	Somewhat easy access	Buy all of them	Not Recorded	Not Recorded	Not recorded	Yes	Somewhat difficult access	Water-based lubricant	Very worried	No	Not applicable	No	No
25	Post HS College/University	Foreign country	Relatives	66	0	Yes	No	No	No	No	Yes	No	No	No	Yes	No	Always	Yes	Always	Not applicable	Yes	Not applicable	Not applicable	Not applicable	Yes	Always	No	Never	Not applicable	Not applicable	Yes	Yes	UTI	Yes	Yes, once	No	Very easy access	Buy all of them	Not Recorded	Not Recorded	Not recorded	Yes	Very easy access	Water-based lubricant	Not at all worried	Yes	Media	No	No
40	Some secondary or high School	Urban Gambia	Friend(s)	66	2	Yes	No	Yes	Yes	Yes	Yes	Yes	No	No	Yes	No	Always	Yes	Always	Not applicable	Yes	Not applicable	Not applicable	Not applicable	Yes	Not applicable	Not applicable	Not applicable	Not applicable	Not applicable	Not applicable	Yes	No	No	Yes, once	No	Somewhat difficult access	Buy all of them	Not Recorded	Not Recorded	Not recorded	Yes	Somewhat difficult access	Water-based lubricant	Somewhat worried	Yes	MRC	Yes	Yes
25	Some Primary School	Urban Gambia	Friend(s)	66	2	Yes	No	Yes	Yes	Yes	Yes	Yes	No	No	Yes	Yes	Almost always	Yes	Always	Not applicable	Yes	Not applicable	Not applicable	Not applicable	Yes	Never	Not applicable	Not applicable	Not applicable	Not applicable	Yes	No	No	No	No	No	Somewhat difficult access	Buy all of them	Not Recorded	Not Recorded	Not recorded	Yes	Very easy access	Body creams/fatty creams	Somewhat worried	Yes	Friends	No	No
[truncated: 21 more columns]
